# Supplementary material for: Significant improvement of physicians’ knowledge and clinical practice: an opportune, effective, and convenient continuing medical education program on functional dyspepsia
Source: Front Med (Lausanne). 2024 Apr 10;11:1338206. doi: 10.3389/fmed.2024.1338206 (PMC11039830; doi:10.3389/fmed.2024.1338206)
Supplement: Supplementary file 1 [file Data_Sheet_1.XLSX]

## Sheet: Sheet1
Doctor number	Level of hospital	Titles of occupation	Occupation	I-1-pre	I-2-pre	I-3-pre	I-4-pre	I-5-pre	I-1-highest	I-2-highest	I-3-highest	I-4-highest	I-5-highest	I-1-first	I-2-first	I-3-first	I-4-first	I-5-first	II-1-pre	II-2-pre	II-3-pre	II-4-pre	II-5-pre	II-1-highest	II-2-highest	II-3-highest	II-4-highest	II-5-highest	II-1-first	II-2-first	II-3-first	II-4-first	II-5-first	III-1-pre	III-2-pre	III-3-pre	III-4-pre	III-1-highest	III-2-highest	III-3-highest	III-4-highest	III-1-first	III-2-first	III-3-first	III-4-first	IV-1-pre	IV-2-pre	IV-3-pre	IV-1-highest
1	Secondary hospital	Intermediate title	General practitioner	0	0	0	0	0	20	20	20	20	20	20	0	0	0	0	0	20	20	0	20	20	20	20	0	20	0	20	20	0	20	0	0	25	0	25	0	25	0	0	0	25	0	33.3333	33.3333	33.3333	33.3333
2	Tertiary hospital	Senior title	Gastroenterologist	20	20	20	20	0	20	20	0	20	20	20	20	0	20	20	20	20	20	0	20	20	20	20	0	20	20	20	20	0	20	25	0	25	25	25	0	25	25	25	0	25	25	0	0	33.3333	33.3333
3	Primary hospital	Senior title	General practitioner	20	20	0	20	0	20	20	0	20	20	20	20	0	20	20	0	20	20	0	20	20	20	20	0	20	20	20	20	0	20	25	0	25	25	25	25	25	25	25	25	25	25	33.3333	33.3333	0	33.3333
4	Tertiary hospital	Senior title	Gastroenterologist	0	20	20	20	0	20	20	20	20	0	20	20	20	20	0	0	20	20	0	20	0	20	20	20	20	0	20	20	20	20	25	0	25	0	25	0	25	0	25	0	25	0	33.3333	33.3333	0	33.3333
5	Secondary hospital	Senior title	Gastroenterologist	0	20	20	20	0	20	20	20	20	20	0	20	20	20	0	20	20	20	0	20	20	20	20	0	20	20	20	20	0	20	25	25	25	0	25	0	25	25	25	25	25	0	0	33.3333	33.3333	0
6	Secondary hospital	Senior title	Gastroenterologist	20	20	20	20	20	20	20	20	20	20	20	20	20	20	20	20	20	20	20	20	20	20	20	20	20	20	20	20	20	20	25	0	25	25	25	0	25	25	25	0	25	25	0	0	0	0
7	Secondary hospital	Intermediate title	Gastroenterologist	20	20	20	20	0	20	20	20	20	20	20	20	20	20	20	0	20	20	0	20	0	0	20	20	20	0	0	20	20	20	25	25	25	0	25	0	25	25	25	0	25	25	33.3333	0	0	33.3333
8	Secondary hospital	Senior title	Gastroenterologist	20	0	0	0	0	20	20	20	0	20	0	20	20	0	20	0	20	20	0	20	20	20	20	0	20	0	20	20	0	20	0	0	25	0	0	25	25	25	0	0	25	0	33.3333	33.3333	0	33.3333
9	Tertiary hospital	Intermediate title	General practitioner	20	20	0	20	20	20	20	0	20	20	20	20	0	20	20	0	20	20	0	20	0	20	20	0	20	0	20	20	0	20	25	0	25	25	25	0	25	25	25	0	25	25	33.3333	0	0	33.3333
10	Secondary hospital	Senior title	General practitioner	20	20	20	20	20	20	20	20	20	20	20	20	20	20	20	20	20	20	20	20	20	20	20	20	20	20	20	20	20	20	25	25	25	0	25	25	25	0	25	25	25	0	33.3333	33.3333	0	0
11	Secondary hospital	Senior title	Gastroenterologist	20	20	20	20	20	20	20	20	20	20	20	20	20	20	20	20	20	0	0	20	20	20	0	0	20	20	20	0	0	20	25	25	25	25	25	25	25	25	25	25	25	25	33.3333	33.3333	33.3333	33.3333
12	Secondary hospital	Intermediate title	Gastroenterologist	20	0	20	20	20	20	0	20	20	20	20	20	20	20	20	20	20	0	0	20	20	20	0	0	20	20	20	20	20	20	25	25	25	25	25	25	25	25	25	0	25	25	33.3333	33.3333	33.3333	33.3333
13	Secondary hospital	Senior title	Gastroenterologist	0	20	0	20	0	20	20	20	20	20	20	20	20	20	20	20	20	20	0	0	20	20	20	20	20	0	20	0	0	20	25	0	25	0	25	0	25	25	25	25	25	25	33.3333	0	0	33.3333
14	Primary hospital	Intermediate title	General practitioner	0	20	0	0	0	0	20	20	20	0	0	20	0	0	0	20	20	20	0	0	20	20	20	0	20	20	20	20	0	20	0	25	25	0	0	25	25	25	0	25	25	25	0	33.3333	33.3333	33.3333
15	Secondary hospital	Intermediate title	General practitioner	0	0	0	0	0	20	20	20	20	20	20	20	0	20	0	0	20	20	0	0	20	20	20	0	20	20	20	20	0	20	0	0	25	0	25	0	25	25	25	0	25	25	33.3333	33.3333	33.3333	33.3333
16	Tertiary hospital	Intermediate title	Gastroenterologist	0	0	20	20	0	20	20	20	20	20	0	20	0	20	20	0	20	20	0	20	20	20	20	0	20	20	20	20	20	20	0	0	25	25	25	0	25	0	25	0	25	0	33.3333	0	0	33.3333
17	Tertiary hospital	Intermediate title	General practitioner	20	20	20	20	20	20	20	20	20	20	20	20	20	20	20	20	20	20	20	20	20	20	20	20	20	20	20	20	20	20	25	0	25	0	25	0	25	0	25	0	25	0	33.3333	0	0	33.3333
18	Secondary hospital	Intermediate title	Gastroenterologist	20	20	0	0	0	20	20	0	20	20	0	0	0	20	0	0	20	20	0	0	0	20	20	0	20	0	0	20	0	0	25	25	25	0	25	25	25	25	25	25	0	25	0	33.3333	0	33.3333
19	Primary hospital	Intermediate title	General practitioner	20	20	0	20	20	20	20	20	20	0	20	20	20	20	0	0	20	20	0	0	20	20	20	0	20	0	20	20	20	20	25	0	25	0	25	25	25	25	0	0	25	25	33.3333	0	0	33.3333
20	Primary hospital	Intermediate title	General practitioner	20	20	0	0	20	0	20	20	20	20	0	20	0	0	20	0	20	20	0	20	20	20	20	20	20	0	20	20	0	0	25	0	25	0	25	0	25	25	25	0	25	0	33.3333	0	0	0
21	Tertiary hospital	Senior title	General practitioner	20	20	0	20	20	20	20	0	20	20	20	20	0	20	20	0	20	20	0	20	20	20	20	0	20	20	20	20	0	20	25	0	25	0	25	25	25	25	25	25	25	25	33.3333	0	0	33.3333
22	Tertiary hospital	Intermediate title	Gastroenterologist	20	20	20	0	20	0	20	20	20	20	20	20	0	20	20	0	20	20	0	20	20	20	20	20	0	0	20	20	0	20	25	25	25	0	25	25	25	25	0	0	25	25	33.3333	33.3333	0	33.3333
23	Primary hospital	Senior title	General practitioner	20	20	20	20	20	20	20	20	20	20	20	20	20	20	20	20	20	20	0	20	20	20	20	0	20	20	20	20	0	20	25	0	25	0	25	25	25	0	25	25	25	0	33.3333	0	0	33.3333
24	Secondary hospital	Senior title	Gastroenterologist	0	0	20	20	20	20	20	20	20	20	20	20	20	20	20	0	20	0	20	20	0	20	20	20	20	0	20	20	20	20	25	25	25	0	25	0	25	25	25	0	25	25	33.3333	0	0	33.3333
25	Primary hospital	Intermediate title	General practitioner	20	0	0	0	20	0	20	20	20	20	0	20	20	20	20	0	20	20	0	0	20	20	20	20	20	20	20	20	20	20	25	0	25	0	25	25	25	0	25	25	25	0	33.3333	0	0	33.3333
26	Primary hospital	Intermediate title	General practitioner	0	20	20	0	0	20	20	20	0	20	20	20	0	0	0	0	20	20	0	0	20	20	20	20	20	20	20	20	20	20	0	0	25	0	0	25	25	0	25	0	25	0	33.3333	33.3333	0	33.3333
27	Tertiary hospital	Junior title	Gastroenterologist	20	20	20	0	20	20	20	0	20	0	20	20	0	20	0	0	20	20	0	20	20	20	20	0	20	20	20	20	0	20	25	0	25	25	25	0	25	25	25	0	25	25	33.3333	33.3333	0	33.3333
28	Primary hospital	Senior title	General practitioner	0	0	0	0	0	0	20	20	20	20	0	20	20	20	20	0	0	0	0	0	20	20	20	20	20	20	20	20	20	20	0	0	25	0	25	25	25	0	25	25	25	0	33.3333	0	0	33.3333
29	Tertiary hospital	Senior title	Gastroenterologist	20	0	20	0	0	20	20	20	20	20	20	20	20	0	20	20	20	20	0	20	20	20	20	0	20	20	20	20	0	0	25	25	0	0	25	0	0	25	0	0	25	0	33.3333	0	0	33.3333
30	Tertiary hospital	Intermediate title	Gastroenterologist	20	0	20	20	20	20	20	20	20	20	0	20	0	20	20	20	20	20	0	20	20	20	20	0	20	0	20	20	0	20	25	25	25	25	25	25	25	25	25	0	25	0	33.3333	33.3333	0	33.3333
31	Tertiary hospital	Junior title	General practitioner	20	20	0	0	20	20	20	20	20	20	20	20	20	20	20	0	20	20	0	20	20	20	20	0	0	20	20	20	0	0	25	0	25	25	25	0	25	25	25	0	25	25	0	33.3333	0	33.3333
32	Tertiary hospital	Senior title	Gastroenterologist	20	20	0	20	0	20	20	20	20	20	20	20	20	20	20	0	20	20	0	20	20	20	20	0	20	20	20	20	0	20	25	25	25	0	25	0	25	25	25	0	25	25	33.3333	33.3333	0	33.3333
33	Primary hospital	Senior title	General practitioner	0	0	20	20	0	20	20	20	20	20	0	20	0	20	0	0	20	20	0	20	20	20	20	20	20	0	20	20	20	20	25	0	25	0	25	25	25	25	0	0	25	0	33.3333	33.3333	0	33.3333
34	Primary hospital	Senior title	General practitioner	0	0	0	0	0	0	0	20	20	20	0	0	20	20	20	0	0	20	20	0	20	20	20	20	20	20	20	20	20	20	25	25	0	25	25	25	25	0	25	25	25	0	33.3333	0	0	33.3333
35	Primary hospital	Intermediate title	General practitioner	20	20	0	0	0	20	20	20	20	0	20	20	0	20	0	20	20	20	0	20	20	20	20	0	20	0	20	20	0	20	0	0	25	0	25	25	25	25	25	0	25	0	33.3333	0	33.3333	0
36	Secondary hospital	Intermediate title	Gastroenterologist	20	20	20	20	20	20	20	20	20	20	0	20	0	0	0	20	20	0	0	20	20	20	0	0	20	20	20	0	0	0	25	25	25	25	25	25	25	25	25	25	25	0	33.3333	33.3333	33.3333	33.3333
37	Secondary hospital	Intermediate title	General practitioner	20	0	20	20	20	20	20	20	20	20	0	20	0	20	20	0	20	20	0	0	20	20	0	0	20	0	20	20	0	0	25	0	25	0	25	25	25	25	25	0	25	25	33.3333	0	0	33.3333
38	Tertiary hospital	Senior title	Gastroenterologist	20	20	20	20	20	20	20	20	20	20	20	20	20	20	20	20	20	20	20	20	20	20	20	20	20	20	20	20	20	20	25	25	25	0	25	25	25	0	25	25	25	0	0	0	0	0
39	Tertiary hospital	Intermediate title	Gastroenterologist	20	20	20	20	20	20	20	20	20	20	20	20	20	20	20	0	20	20	20	20	0	0	20	20	20	0	0	20	20	20	0	0	25	0	25	0	25	25	25	0	25	25	33.3333	33.3333	0	33.3333
40	Tertiary hospital	Junior title	Gastroenterologist	20	20	0	20	20	20	20	0	20	20	0	20	0	20	0	20	20	20	0	0	20	20	20	0	20	20	20	20	0	0	25	0	25	0	25	25	25	0	25	25	25	25	33.3333	33.3333	0	33.3333
41	Secondary hospital	Senior title	General practitioner	20	20	0	0	20	20	20	0	20	20	20	20	0	0	20	0	20	20	0	0	20	20	20	0	20	20	20	20	0	20	25	25	0	0	0	25	25	25	25	25	25	0	0	33.3333	33.3333	0
42	Primary hospital	Senior title	Gastroenterologist	20	20	20	20	20	20	20	20	20	20	20	20	20	20	20	20	20	20	20	20	20	20	20	20	20	20	20	20	20	20	25	0	25	0	25	0	25	0	25	0	25	0	33.3333	0	0	33.3333
43	Tertiary hospital	Intermediate title	General practitioner	20	20	20	20	20	20	20	20	20	20	20	20	20	20	20	20	20	20	20	20	20	20	20	20	20	20	20	20	20	20	25	25	25	0	25	25	25	0	25	25	25	0	33.3333	0	0	0
44	Primary hospital	Intermediate title	General practitioner	0	0	0	0	20	20	20	20	20	20	20	20	20	20	20	20	0	20	0	0	20	20	20	20	20	20	20	20	20	20	25	25	0	0	25	25	25	25	25	25	25	25	33.3333	0	33.3333	33.3333
45	Primary hospital	Intermediate title	General practitioner	20	20	0	0	20	20	20	20	0	20	20	20	0	0	0	0	20	0	0	0	0	20	20	20	20	0	20	0	0	0	25	0	25	0	25	0	25	25	25	0	25	0	33.3333	33.3333	0	0
46	Tertiary hospital	Intermediate title	General practitioner	0	20	0	0	0	0	20	20	20	20	0	20	0	0	0	0	20	20	20	0	20	20	20	20	20	20	20	20	0	0	0	25	25	25	25	0	25	0	25	25	25	0	0	0	0	33.3333
47	Secondary hospital	Senior title	Gastroenterologist	20	20	20	20	20	20	20	20	20	20	20	20	20	20	20	0	20	0	0	20	20	20	20	20	20	20	20	20	0	20	25	0	0	0	0	25	25	0	25	0	0	25	33.3333	0	0	33.3333
48	Primary hospital	Intermediate title	General practitioner	20	20	0	0	0	0	20	20	20	20	20	20	20	20	0	0	20	20	0	0	20	20	20	20	20	20	20	20	0	20	25	0	25	0	25	25	25	25	25	0	25	0	33.3333	0	0	33.3333
49	Tertiary hospital	Intermediate title	General practitioner	20	20	20	20	20	20	20	20	20	20	20	20	20	20	20	20	20	20	20	20	20	20	20	20	20	20	20	20	20	20	25	0	25	0	25	25	25	0	25	25	25	0	33.3333	0	0	0
50	Tertiary hospital	Junior title	Gastroenterologist	20	20	20	20	0	20	20	0	20	20	20	20	0	20	20	0	20	20	20	20	20	20	20	20	20	20	20	20	20	20	0	0	25	0	25	25	25	0	25	25	25	0	33.3333	33.3333	33.3333	33.3333
51	Secondary hospital	Senior title	Gastroenterologist	20	20	20	20	20	20	20	20	20	20	20	20	20	20	20	20	20	20	20	20	20	20	20	20	20	20	20	20	0	20	25	0	25	0	25	0	25	0	25	0	25	0	33.3333	0	0	33.3333
52	Secondary hospital	Senior title	Gastroenterologist	0	20	20	20	20	20	20	20	20	20	0	0	0	20	0	20	20	20	20	20	20	20	20	20	20	20	0	20	0	20	25	0	25	0	25	0	25	25	25	0	25	0	0	0	0	0
53	Primary hospital	Intermediate title	General practitioner	20	20	0	20	20	20	20	0	20	20	20	20	0	20	20	20	20	20	20	20	20	20	20	20	20	20	20	20	20	20	25	25	25	0	25	25	25	0	25	0	25	0	33.3333	0	0	33.3333
54	Tertiary hospital	Intermediate title	Gastroenterologist	20	20	20	20	20	20	20	20	20	20	20	20	20	20	20	0	20	20	20	20	0	20	20	20	20	0	20	20	20	20	25	25	25	25	25	0	25	25	25	0	25	25	33.3333	33.3333	0	33.3333
55	Tertiary hospital	Intermediate title	General practitioner	20	20	0	20	0	20	20	0	20	20	0	20	0	0	20	0	20	20	0	20	0	20	20	0	20	0	0	20	0	0	25	0	25	0	25	0	25	25	25	0	25	25	0	0	0	33.3333
56	Tertiary hospital	Senior title	Gastroenterologist	20	20	20	20	0	20	20	20	20	20	20	20	0	20	0	0	20	20	0	20	20	20	20	0	20	0	20	20	0	20	25	25	25	0	25	0	25	0	25	25	25	25	0	0	33.3333	33.3333
57	Tertiary hospital	Intermediate title	General practitioner	20	20	0	0	20	20	20	0	20	20	20	20	0	20	20	0	20	20	0	20	20	20	20	0	20	20	20	20	0	20	25	0	25	0	25	25	25	25	25	25	25	25	0	33.3333	0	0
58	Secondary hospital	Senior title	Gastroenterologist	20	20	0	0	20	20	20	20	20	20	0	20	0	20	0	0	20	20	0	0	20	20	20	0	20	0	20	20	0	0	25	0	25	0	25	25	25	25	25	0	0	25	33.3333	0	0	0
59	Secondary hospital	Junior title	Gastroenterologist	20	20	0	0	0	20	20	20	20	20	20	20	20	0	20	20	20	20	0	0	20	20	0	0	20	20	0	20	0	20	25	25	25	0	25	25	25	0	25	25	25	0	0	33.3333	33.3333	33.3333
60	Secondary hospital	Senior title	General practitioner	20	20	0	0	20	20	20	0	0	20	20	20	0	0	20	0	20	20	0	20	20	20	20	0	20	20	20	20	0	20	25	0	25	0	25	0	25	25	25	0	25	25	33.3333	0	0	33.3333
61	Secondary hospital	Intermediate title	Gastroenterologist	20	20	20	20	20	20	20	20	20	20	20	20	20	20	20	0	20	20	0	20	20	20	20	0	20	20	20	20	0	20	25	0	25	0	25	25	25	25	25	25	25	25	33.3333	0	0	0
62	Secondary hospital	Junior title	Gastroenterologist	20	20	0	0	20	20	20	20	20	20	20	20	20	20	20	0	20	20	0	20	20	20	20	0	20	20	20	20	0	20	25	0	0	0	25	25	25	0	25	25	25	0	33.3333	33.3333	33.3333	0
63	Secondary hospital	Junior title	Gastroenterologist	20	20	0	0	20	0	20	20	0	20	0	20	20	0	20	0	20	20	0	0	20	20	20	0	20	20	20	20	0	20	25	0	25	0	0	25	25	25	0	25	25	25	33.3333	33.3333	33.3333	33.3333
64	Secondary hospital	Senior title	Gastroenterologist	20	20	20	20	20	20	20	20	20	20	20	20	20	20	20	20	20	0	0	20	20	20	0	0	20	20	20	0	0	20	25	25	25	25	25	25	25	25	25	25	25	25	33.3333	33.3333	33.3333	33.3333
65	Tertiary hospital	Junior title	Gastroenterologist	20	20	20	20	20	20	20	20	20	20	20	20	20	20	20	0	20	20	20	20	0	20	20	20	20	0	20	20	20	20	25	25	25	25	25	0	25	25	25	0	25	25	33.3333	33.3333	0	33.3333
66	Primary hospital	Senior title	General practitioner	20	20	20	20	20	20	20	20	20	20	20	20	20	20	20	20	20	20	20	20	20	20	20	20	20	20	20	20	20	20	25	0	25	0	25	25	25	0	25	0	25	0	33.3333	0	0	33.3333
67	Tertiary hospital	Senior title	Gastroenterologist	20	0	20	0	0	0	20	20	20	20	20	20	0	20	0	0	20	20	0	20	0	20	20	20	20	0	20	20	0	20	25	0	25	0	0	0	25	25	0	0	25	0	33.3333	0	0	33.3333
68	Tertiary hospital	Senior title	Gastroenterologist	0	20	0	0	0	20	20	0	20	20	0	20	0	0	0	0	20	0	0	20	20	20	20	0	20	0	20	20	0	0	25	0	25	0	25	25	25	25	25	0	25	0	33.3333	33.3333	0	33.3333
69	Primary hospital	Intermediate title	General practitioner	20	20	0	20	0	20	20	0	20	20	20	20	0	20	20	0	20	20	0	20	20	20	20	20	20	20	20	20	20	20	25	0	25	0	25	25	25	0	25	0	25	0	33.3333	0	0	33.3333
70	Secondary hospital	Intermediate title	Gastroenterologist	20	20	20	20	20	20	20	20	20	20	20	20	20	20	0	0	20	20	0	20	20	20	20	20	20	20	20	20	20	20	25	25	25	0	25	0	25	0	25	0	25	0	33.3333	0	0	33.3333
71	Secondary hospital	Intermediate title	General practitioner	20	20	0	20	20	20	20	0	20	20	20	20	0	20	20	0	20	20	20	20	20	20	20	20	20	20	20	20	20	20	25	25	25	0	25	25	25	0	25	0	25	0	33.3333	0	0	33.3333
72	Tertiary hospital	Senior title	Gastroenterologist	0	20	0	20	20	20	20	20	20	20	20	20	20	20	20	0	20	20	0	20	20	20	20	0	20	20	20	20	0	20	0	25	0	25	25	0	25	0	25	0	25	0	33.3333	0	0	33.3333
73	Secondary hospital	Intermediate title	General practitioner	20	20	20	20	20	20	20	20	20	20	20	20	20	20	20	20	20	20	20	20	20	20	20	20	20	20	20	20	20	20	25	0	25	0	25	0	25	0	25	0	25	0	33.3333	0	0	33.3333
74	Primary hospital	Senior title	General practitioner	0	20	0	0	20	20	20	0	20	20	0	20	0	0	20	0	20	20	0	20	20	20	20	0	20	0	20	20	0	20	25	0	25	25	25	25	25	25	25	0	25	0	33.3333	0	0	0
75	Tertiary hospital	Senior title	General practitioner	20	20	0	0	0	20	20	20	20	20	20	20	20	20	0	20	0	20	0	20	20	20	20	20	20	20	20	20	0	0	0	25	25	0	25	0	25	0	25	0	25	0	0	33.3333	33.3333	33.3333
76	Tertiary hospital	Intermediate title	Gastroenterologist	0	20	20	20	0	20	20	20	20	20	20	0	20	0	20	0	20	20	0	20	20	20	20	20	20	0	20	20	0	20	25	0	25	0	25	25	25	25	25	0	25	0	33.3333	33.3333	0	33.3333
77	Secondary hospital	Senior title	Gastroenterologist	20	20	0	0	20	20	20	20	20	20	0	20	0	0	20	0	20	20	0	0	0	20	20	0	20	20	20	20	0	0	0	0	25	0	0	25	25	25	25	0	25	0	33.3333	33.3333	33.3333	33.3333
78	Tertiary hospital	Intermediate title	Gastroenterologist	0	20	20	20	20	0	20	20	20	20	0	20	0	20	0	0	20	20	0	20	0	20	20	20	20	0	20	20	20	20	0	25	25	0	25	0	25	0	25	0	25	25	0	33.3333	0	33.3333
79	Primary hospital	Junior title	General practitioner	20	20	0	20	20	20	20	20	20	20	20	20	0	20	20	0	20	20	0	20	20	20	0	0	20	0	20	20	0	20	25	0	25	0	25	25	25	25	25	0	25	0	33.3333	0	0	33.3333
80	Primary hospital	Intermediate title	General practitioner	20	20	0	0	20	20	20	20	20	20	20	20	0	20	20	0	20	20	0	0	20	20	20	0	20	20	20	20	0	0	0	0	25	0	0	25	25	0	25	0	25	0	0	33.3333	0	33.3333
81	Tertiary hospital	Senior title	General practitioner	20	20	0	20	20	0	20	0	20	20	0	0	20	20	0	0	0	20	0	20	0	20	20	20	20	0	20	20	20	20	25	0	25	25	25	0	25	25	25	0	25	25	33.3333	0	0	33.3333
82	Primary hospital	Junior title	General practitioner	20	20	20	20	20	20	20	20	20	20	20	20	20	20	20	20	20	0	0	20	20	0	20	0	20	20	0	20	0	20	25	0	0	25	25	0	0	25	25	0	0	25	33.3333	33.3333	33.3333	33.3333
83	Secondary hospital	Intermediate title	Gastroenterologist	0	20	0	0	0	20	20	20	20	20	0	20	20	20	0	0	20	20	0	20	20	20	0	0	20	20	20	0	20	20	25	0	25	0	25	25	25	25	25	25	25	25	33.3333	0	0	33.3333
84	Secondary hospital	Senior title	General practitioner	20	20	20	20	20	20	20	20	20	20	20	20	20	20	20	20	20	20	20	20	20	20	20	20	20	20	20	20	20	20	25	0	25	25	25	0	25	25	25	0	25	25	0	0	0	0
85	Primary hospital	Intermediate title	General practitioner	20	20	20	20	20	20	20	20	20	20	20	20	20	20	20	0	20	20	20	20	20	20	20	20	20	20	20	20	0	20	25	0	25	0	25	0	25	0	0	0	25	0	33.3333	0	0	33.3333
86	Tertiary hospital	Senior title	Gastroenterologist	20	20	20	20	20	20	20	20	20	20	20	20	20	20	20	20	20	20	20	20	20	20	20	20	20	20	20	20	20	20	25	25	25	0	25	25	25	0	25	25	25	0	33.3333	0	0	33.3333
87	Tertiary hospital	Senior title	Gastroenterologist	20	20	20	20	20	20	20	20	20	20	20	20	20	20	20	20	20	20	20	20	20	20	20	20	20	20	20	20	20	20	25	25	25	0	25	25	25	0	25	25	25	0	0	0	0	0
88	Tertiary hospital	Junior title	Gastroenterologist	20	20	20	20	20	20	20	20	20	20	20	20	20	20	20	20	20	20	20	20	20	20	20	20	20	20	20	20	20	20	25	0	25	0	25	0	25	0	25	0	25	0	33.3333	0	0	33.3333
89	Secondary hospital	Senior title	Gastroenterologist	20	20	20	20	20	20	20	20	20	20	20	20	20	20	20	20	20	20	20	20	20	20	20	20	20	20	20	20	20	20	0	25	25	25	25	0	25	0	0	0	25	0	0	33.3333	0	33.3333
90	Primary hospital	Junior title	General practitioner	0	20	0	0	0	20	20	20	20	20	20	0	0	0	20	0	0	0	0	0	0	20	20	20	20	0	0	20	0	0	25	25	25	0	0	0	25	25	0	0	0	0	33.3333	0	33.3333	33.3333
91	Tertiary hospital	Intermediate title	General practitioner	0	20	0	0	0	0	20	20	20	0	0	20	20	20	0	0	20	20	0	20	20	20	20	20	20	20	20	20	20	20	25	25	25	0	25	0	25	25	25	0	25	25	33.3333	33.3333	0	33.3333
92	Tertiary hospital	Junior title	Gastroenterologist	0	20	0	20	20	20	20	20	20	20	20	20	20	20	20	20	20	20	0	20	20	20	20	0	20	20	20	20	0	20	25	0	25	25	25	0	0	25	25	0	0	25	33.3333	33.3333	0	33.3333
93	Primary hospital	Intermediate title	General practitioner	20	20	20	20	20	0	20	20	20	20	0	20	20	20	20	20	0	20	0	0	20	20	20	20	20	20	20	20	20	20	0	25	25	25	25	25	25	0	25	25	25	0	33.3333	0	0	33.3333
94	Secondary hospital	Senior title	Gastroenterologist	0	20	20	0	0	20	20	20	0	20	20	20	20	0	20	20	20	20	0	0	20	20	20	0	20	20	20	20	0	20	25	0	25	0	25	25	25	25	25	25	25	25	33.3333	33.3333	33.3333	33.3333
95	Tertiary hospital	Senior title	Gastroenterologist	0	0	20	20	0	20	20	20	20	20	20	20	20	20	20	0	20	20	0	20	20	20	20	0	20	20	20	20	0	20	25	0	25	0	25	0	25	0	25	0	25	0	33.3333	0	0	33.3333
96	Tertiary hospital	Intermediate title	Gastroenterologist	0	20	0	0	0	0	20	20	0	20	0	20	0	0	0	0	20	20	0	20	0	20	20	20	20	0	20	20	0	0	0	0	25	0	25	0	25	25	25	0	25	0	33.3333	33.3333	0	33.3333
97	Tertiary hospital	Senior title	General practitioner	20	20	0	20	20	0	20	0	20	20	20	20	0	0	20	0	20	20	20	0	0	20	20	20	20	20	20	20	20	20	25	0	25	25	25	0	25	25	25	0	25	0	33.3333	33.3333	33.3333	33.3333
98	Secondary hospital	Intermediate title	Gastroenterologist	20	20	0	0	20	20	20	20	20	20	20	20	20	20	20	0	20	20	0	0	20	20	20	0	20	20	20	20	0	20	25	0	25	0	25	25	25	25	25	25	25	25	33.3333	33.3333	33.3333	33.3333
99	Secondary hospital	Senior title	Gastroenterologist	20	20	20	20	20	20	20	20	20	20	20	20	20	20	20	20	20	20	20	20	20	20	20	20	20	20	20	20	20	20	25	0	25	0	25	0	25	0	25	0	25	0	33.3333	0	0	33.3333
100	Primary hospital	Intermediate title	General practitioner	20	20	0	20	0	20	20	20	20	20	20	20	20	20	20	0	20	20	0	0	20	20	20	0	20	20	20	20	0	20	25	0	25	0	25	25	25	0	25	25	25	0	33.3333	0	0	33.3333
101	Primary hospital	Intermediate title	General practitioner	0	20	0	0	0	20	20	20	20	20	20	20	20	0	20	0	20	20	0	20	20	20	20	20	20	0	20	20	0	20	25	0	25	0	25	25	25	25	0	25	25	25	33.3333	0	0	33.3333
102	Primary hospital	Senior title	General practitioner	0	20	0	20	0	20	20	0	20	20	0	20	0	20	20	0	20	20	0	20	20	20	20	0	20	0	20	20	0	20	25	25	25	0	0	25	25	25	25	0	25	0	0	0	0	33.3333
103	Tertiary hospital	Senior title	Gastroenterologist	20	20	20	20	0	20	20	20	20	20	20	20	20	20	20	20	20	20	0	20	20	20	20	20	20	20	20	20	20	20	25	25	25	25	25	25	25	25	25	25	25	25	33.3333	0	33.3333	33.3333
104	Secondary hospital	Senior title	Gastroenterologist	0	20	20	20	20	20	20	20	20	20	20	20	20	20	20	0	20	0	0	20	0	20	20	0	20	0	20	20	0	20	25	0	25	0	25	25	25	25	25	25	25	25	33.3333	33.3333	0	33.3333
105	Tertiary hospital	Senior title	Gastroenterologist	20	0	0	20	0	20	20	0	20	20	20	20	0	0	20	0	20	20	0	20	20	20	20	0	20	0	20	0	0	20	25	0	25	0	0	25	25	25	0	25	25	25	33.3333	0	0	33.3333
106	Secondary hospital	Intermediate title	General practitioner	20	20	20	20	20	20	20	20	0	20	20	20	20	0	20	20	20	20	0	20	20	20	20	0	0	0	20	20	0	20	25	0	25	0	25	0	25	25	25	0	25	0	0	33.3333	0	33.3333
107	Tertiary hospital	Intermediate title	Gastroenterologist	0	20	0	20	20	0	20	0	20	20	0	20	20	0	20	0	20	20	0	20	20	20	20	0	20	0	20	20	0	20	25	0	25	0	25	25	25	25	0	0	25	0	33.3333	0	0	33.3333
108	Tertiary hospital	Intermediate title	Gastroenterologist	20	0	20	20	20	20	20	0	20	20	20	20	0	20	20	0	20	20	0	20	20	20	20	0	20	20	20	20	0	20	25	25	25	25	25	0	25	25	25	0	25	25	0	0	0	33.3333
109	Tertiary hospital	Intermediate title	Gastroenterologist	20	20	0	20	20	20	20	0	20	20	20	0	0	20	20	0	20	20	0	20	20	20	20	0	20	0	20	20	0	20	25	0	25	0	0	25	25	25	25	0	25	0	0	33.3333	33.3333	33.3333
110	Tertiary hospital	Intermediate title	General practitioner	20	20	20	20	20	20	20	20	20	20	20	20	20	20	20	20	20	20	20	20	20	20	20	20	20	0	20	20	20	20	25	25	25	0	25	0	25	0	25	25	25	0	0	0	0	33.3333
111	Primary hospital	Intermediate title	General practitioner	20	20	0	20	0	20	20	20	20	20	20	20	20	20	20	0	20	20	0	0	20	20	20	20	20	20	20	20	20	20	25	0	25	0	25	25	25	25	25	25	25	25	33.3333	33.3333	33.3333	33.3333
112	Tertiary hospital	Senior title	Gastroenterologist	0	0	0	20	0	0	20	0	20	20	0	20	0	20	20	20	20	20	0	20	20	20	20	0	20	20	20	20	0	20	25	25	25	0	25	25	25	25	25	25	25	25	0	33.3333	33.3333	0
113	Primary hospital	Intermediate title	General practitioner	20	20	20	20	20	20	20	20	20	20	20	20	20	20	20	20	20	0	0	20	20	20	20	0	20	20	20	0	0	20	25	0	0	25	25	0	0	25	25	0	0	25	33.3333	33.3333	33.3333	33.3333
114	Tertiary hospital	Senior title	Gastroenterologist	20	20	20	20	20	20	20	20	20	20	20	20	20	20	20	20	20	20	20	20	20	20	20	20	20	20	20	20	20	20	25	25	25	0	25	25	25	0	25	25	25	0	33.3333	0	0	0
115	Secondary hospital	Intermediate title	Gastroenterologist	20	20	20	20	0	20	20	20	20	0	20	20	20	20	0	0	20	20	0	0	20	0	20	0	20	20	0	20	0	20	25	25	25	0	25	25	25	0	25	25	25	0	33.3333	33.3333	0	33.3333
116	Primary hospital	Intermediate title	General practitioner	0	20	0	0	0	20	20	20	20	20	20	20	20	20	20	0	20	20	0	20	0	20	20	0	20	0	20	20	0	20	0	0	25	0	25	0	25	25	25	0	25	25	33.3333	33.3333	0	33.3333
117	Tertiary hospital	Senior title	Gastroenterologist	20	20	20	20	20	20	20	20	20	20	20	20	20	20	20	20	20	20	20	20	20	20	20	20	20	20	20	20	20	20	25	25	25	0	25	25	25	0	25	25	25	0	0	0	0	0
118	Tertiary hospital	Junior title	Gastroenterologist	0	20	20	0	20	20	20	20	20	20	20	20	20	20	0	0	20	20	20	20	20	20	20	20	20	20	20	20	0	0	25	25	25	0	25	25	25	0	25	25	25	0	0	33.3333	0	0
119	Primary hospital	Senior title	General practitioner	20	0	0	0	20	0	20	0	20	20	0	20	20	20	20	20	0	0	0	0	20	20	20	20	20	20	20	20	0	20	25	0	25	0	25	25	25	0	25	25	25	0	33.3333	0	0	33.3333
120	Primary hospital	Junior title	General practitioner	0	20	0	20	20	20	20	0	20	20	20	20	0	20	20	20	20	20	0	20	20	20	20	0	20	20	20	20	0	20	25	25	25	25	25	25	25	25	25	25	25	25	0	33.3333	33.3333	0
121	Secondary hospital	Junior title	Gastroenterologist	20	20	0	20	0	0	20	0	20	0	0	20	0	20	0	0	20	20	0	20	20	20	20	0	0	20	20	20	0	0	0	0	25	0	0	0	25	25	0	0	25	25	33.3333	33.3333	0	0
122	Tertiary hospital	Intermediate title	Gastroenterologist	20	20	20	20	0	20	20	20	20	20	20	20	20	20	20	0	20	20	0	20	20	20	20	0	20	20	20	20	0	20	0	0	25	0	25	0	25	0	25	0	25	0	33.3333	33.3333	0	33.3333
123	Primary hospital	Senior title	General practitioner	20	20	0	0	0	20	20	20	20	20	20	20	20	0	0	0	20	20	0	20	20	20	20	0	20	20	20	20	0	0	0	0	25	0	25	0	25	0	25	25	0	0	33.3333	33.3333	0	33.3333
124	Primary hospital	Intermediate title	Gastroenterologist	0	20	0	20	20	20	20	0	20	20	0	20	0	20	20	20	20	20	0	20	20	20	20	0	20	20	20	20	0	20	25	25	25	25	25	25	25	25	25	25	25	0	0	33.3333	33.3333	0
125	Secondary hospital	Intermediate title	Gastroenterologist	20	0	0	0	20	0	20	20	20	20	0	20	0	0	0	0	20	20	0	0	20	20	20	20	0	0	20	20	0	20	25	0	25	0	0	25	25	25	25	0	25	0	33.3333	0	0	33.3333
126	Secondary hospital	Junior title	General practitioner	20	20	0	20	20	20	20	0	20	20	20	20	0	20	20	0	20	20	0	20	0	20	20	0	20	20	20	20	0	0	0	0	25	0	25	25	25	25	25	0	25	0	33.3333	33.3333	0	33.3333
127	Primary hospital	Intermediate title	General practitioner	20	20	0	20	20	20	20	20	0	0	20	20	20	0	0	20	20	20	0	20	20	20	20	20	20	20	20	20	20	20	0	0	25	0	25	0	25	25	25	0	25	25	33.3333	33.3333	0	33.3333
128	Tertiary hospital	Intermediate title	Gastroenterologist	20	20	0	20	0	20	20	20	20	20	20	20	20	20	0	0	20	20	0	20	20	20	20	20	20	0	20	20	0	20	25	0	25	0	25	25	25	25	0	0	25	0	33.3333	0	0	33.3333
129	Tertiary hospital	Intermediate title	General practitioner	20	20	20	0	0	20	20	20	0	20	20	20	20	0	20	0	20	20	0	0	0	20	20	0	20	0	20	20	0	20	25	0	25	0	25	0	25	0	0	0	25	0	33.3333	0	0	33.3333
130	Primary hospital	Intermediate title	General practitioner	20	20	0	0	0	20	20	20	20	20	20	20	20	20	20	0	20	20	0	20	20	20	20	20	20	20	20	20	20	20	25	0	25	0	25	0	25	25	25	0	25	25	33.3333	0	0	0
131	Tertiary hospital	Senior title	Gastroenterologist	20	20	20	20	20	20	20	20	20	20	20	20	20	20	0	20	20	20	20	20	20	20	20	20	20	20	20	20	20	20	25	0	25	25	25	0	25	25	25	0	25	25	0	0	0	0
132	Secondary hospital	Senior title	General practitioner	0	0	20	0	20	20	20	20	20	20	20	20	20	20	0	0	20	0	0	20	0	20	20	0	20	0	20	20	0	20	25	0	25	0	25	0	25	0	25	0	25	0	33.3333	0	0	33.3333
133	Tertiary hospital	Intermediate title	General practitioner	20	20	0	0	20	0	20	20	20	20	0	20	20	20	20	0	20	20	0	0	20	20	20	20	0	20	20	20	20	0	25	0	25	25	25	25	25	25	25	25	25	25	33.3333	33.3333	33.3333	33.3333
134	Secondary hospital	Intermediate title	General practitioner	20	20	20	0	0	20	20	20	20	0	20	20	20	20	0	0	20	20	0	0	20	20	20	0	20	20	20	20	0	20	25	0	25	25	25	25	25	25	25	25	25	25	0	0	33.3333	33.3333
135	Secondary hospital	Senior title	Gastroenterologist	20	20	20	20	20	20	20	20	20	20	20	20	20	20	20	20	20	20	20	20	20	20	20	20	20	20	20	20	20	20	25	0	25	0	25	0	25	0	25	0	25	0	33.3333	0	0	33.3333
136	Secondary hospital	Senior title	Gastroenterologist	0	20	20	20	20	20	20	20	20	20	20	20	0	20	20	0	20	20	0	0	20	20	0	0	20	20	20	20	0	20	25	25	25	0	25	25	25	25	25	0	25	25	0	33.3333	0	33.3333
137	Secondary hospital	Junior title	General practitioner	20	20	0	0	0	0	20	20	20	20	0	20	0	0	0	0	20	20	0	20	20	20	20	0	20	0	20	0	0	20	25	0	25	0	25	25	25	25	0	0	25	0	33.3333	33.3333	0	0
138	Secondary hospital	Intermediate title	General practitioner	20	20	0	20	20	20	20	20	20	0	20	20	0	20	20	0	20	20	0	20	20	20	20	20	20	20	20	20	0	20	25	0	25	0	0	25	25	25	25	25	25	0	0	33.3333	0	33.3333
139	Tertiary hospital	Intermediate title	Gastroenterologist	20	20	0	20	20	20	20	20	20	20	20	20	20	20	20	20	20	20	20	20	20	20	20	20	20	20	20	20	20	20	0	0	25	25	25	0	25	25	25	0	25	25	33.3333	0	33.3333	0
140	Tertiary hospital	Senior title	General practitioner	20	20	20	20	20	20	20	20	20	20	20	20	20	20	20	20	20	20	20	20	20	20	20	20	20	20	20	20	20	20	25	0	25	25	25	0	25	25	25	0	25	25	33.3333	33.3333	0	33.3333
141	Secondary hospital	Senior title	General practitioner	20	20	20	20	20	20	20	20	20	20	20	20	20	20	20	0	0	0	0	0	20	20	20	20	20	20	20	20	0	20	25	25	25	0	25	25	25	0	25	0	25	0	33.3333	0	0	33.3333
142	Tertiary hospital	Senior title	Gastroenterologist	0	20	20	20	20	0	20	20	20	20	0	20	20	20	20	0	20	20	20	20	20	20	20	20	20	20	20	20	20	20	25	0	25	25	25	0	25	25	25	0	25	25	33.3333	33.3333	33.3333	33.3333
143	Tertiary hospital	Intermediate title	General practitioner	20	20	20	20	20	20	20	20	0	20	20	20	20	0	20	20	20	20	0	20	20	20	20	20	20	20	20	20	20	20	25	25	25	25	25	25	25	25	25	25	25	25	0	33.3333	0	33.3333
144	Secondary hospital	Intermediate title	Gastroenterologist	20	20	20	20	20	20	20	20	20	20	20	20	20	20	20	20	20	20	20	20	20	20	20	20	20	20	20	20	20	20	25	0	25	25	25	0	25	25	25	0	25	25	0	0	0	0
145	Secondary hospital	Intermediate title	Gastroenterologist	20	20	20	0	20	20	20	20	20	20	20	20	20	20	20	20	20	20	0	20	20	20	20	0	20	20	20	20	0	20	25	0	25	0	25	0	25	25	25	0	25	25	0	0	0	33.3333
146	Secondary hospital	Senior title	General practitioner	20	20	20	20	0	20	20	20	20	20	20	20	20	20	20	0	20	20	0	20	20	20	20	20	20	20	20	20	20	20	25	0	25	0	25	0	25	0	25	0	25	0	33.3333	0	0	33.3333
147	Tertiary hospital	Intermediate title	General practitioner	20	20	0	20	0	20	20	0	20	0	20	20	20	20	0	0	20	20	0	20	20	20	20	20	20	0	20	20	0	20	0	0	25	25	25	25	25	25	25	0	25	25	33.3333	33.3333	0	33.3333
148	Secondary hospital	Intermediate title	General practitioner	0	0	20	0	0	20	20	20	0	20	20	0	0	0	20	0	20	20	0	0	20	0	20	20	0	0	20	20	0	20	25	0	25	0	25	25	25	25	0	0	25	0	33.3333	33.3333	0	33.3333
149	Secondary hospital	Intermediate title	General practitioner	0	20	20	0	0	20	20	20	20	20	20	20	20	20	20	0	20	20	0	20	20	20	20	20	20	0	20	0	0	20	0	25	25	25	25	0	25	0	0	25	25	0	0	33.3333	0	33.3333
150	Tertiary hospital	Intermediate title	General practitioner	20	0	20	20	20	0	20	20	20	20	0	20	20	20	20	20	20	20	0	20	20	20	20	20	20	20	20	20	20	20	25	0	25	0	25	25	25	25	25	25	25	25	33.3333	0	0	33.3333
151	Tertiary hospital	Senior title	Gastroenterologist	0	20	20	20	20	20	20	0	20	20	20	20	0	20	20	0	20	20	0	20	20	20	20	0	20	0	20	20	0	0	25	0	25	0	25	25	25	25	25	0	25	25	33.3333	0	0	33.3333
152	Secondary hospital	Intermediate title	General practitioner	0	20	0	20	20	20	20	20	20	20	0	20	20	20	20	20	20	20	0	0	20	20	20	20	20	0	20	20	0	20	25	0	25	0	25	25	25	25	25	0	25	0	0	33.3333	0	33.3333
153	Tertiary hospital	Junior title	General practitioner	20	20	0	0	0	20	20	20	20	20	20	20	0	20	0	0	20	20	0	20	20	20	20	20	20	0	20	20	0	20	25	0	25	0	25	25	25	25	25	0	25	0	33.3333	33.3333	0	33.3333
154	Primary hospital	Intermediate title	General practitioner	0	20	0	20	0	20	20	0	20	20	20	20	0	20	0	0	20	0	0	20	20	20	20	0	20	0	20	20	0	20	25	0	25	25	25	25	0	0	25	0	25	25	33.3333	0	33.3333	33.3333
155	Tertiary hospital	Junior title	Gastroenterologist	20	20	20	20	0	20	20	20	20	20	0	20	0	20	0	20	20	20	0	0	20	20	0	0	20	20	20	20	0	20	25	0	25	0	25	25	25	0	25	0	25	25	33.3333	33.3333	0	33.3333
156	Tertiary hospital	Intermediate title	General practitioner	0	20	0	20	20	20	20	20	20	20	20	20	20	20	20	20	20	20	20	20	20	20	20	0	20	20	20	20	0	20	25	0	25	25	25	25	25	25	25	25	25	25	33.3333	33.3333	0	33.3333
157	Tertiary hospital	Senior title	General practitioner	20	20	20	20	20	20	20	20	20	0	20	20	20	20	0	20	20	20	0	20	20	20	20	20	20	20	20	20	20	20	25	0	25	25	25	0	25	25	25	0	25	25	33.3333	33.3333	33.3333	33.3333
158	Primary hospital	Senior title	General practitioner	20	20	20	20	20	20	20	20	20	20	20	20	20	20	20	20	20	20	20	20	20	20	20	20	20	20	20	20	20	20	25	0	25	25	25	0	25	25	25	0	25	25	33.3333	0	0	33.3333
159	Tertiary hospital	Senior title	Gastroenterologist	20	20	20	20	20	20	20	20	20	20	20	20	20	20	20	20	20	20	20	20	20	20	20	20	20	20	20	20	20	20	25	0	25	0	25	0	25	0	25	0	25	0	33.3333	0	0	33.3333
160	Tertiary hospital	Junior title	Gastroenterologist	20	20	0	20	20	20	20	20	0	20	20	20	20	0	20	20	20	20	0	20	20	20	20	0	20	20	20	20	0	20	25	25	25	0	0	25	25	0	0	25	25	0	0	33.3333	33.3333	0
161	Secondary hospital	Junior title	Gastroenterologist	20	20	20	0	20	0	20	20	20	20	0	0	20	0	20	20	20	20	0	0	20	20	20	0	20	20	20	20	0	20	25	25	25	0	25	25	25	0	25	0	25	0	0	0	33.3333	0
162	Tertiary hospital	Intermediate title	Gastroenterologist	20	20	20	20	0	20	20	0	20	20	20	20	0	20	20	0	20	20	0	0	20	20	20	20	20	20	0	20	0	0	0	25	25	0	0	0	25	25	0	25	25	25	0	33.3333	0	33.3333
163	Primary hospital	Senior title	General practitioner	20	20	0	20	20	20	20	0	20	20	20	20	0	20	20	20	20	20	0	20	20	20	20	20	20	0	20	20	20	20	25	25	25	0	25	25	25	0	25	25	25	0	33.3333	0	0	33.3333
164	Primary hospital	Senior title	General practitioner	0	0	0	0	20	0	20	20	20	20	0	20	20	20	20	0	20	0	0	0	20	0	20	20	20	20	0	20	20	20	25	25	25	0	25	25	25	0	25	25	25	0	33.3333	0	0	33.3333
165	Tertiary hospital	Senior title	General practitioner	20	20	20	0	20	0	20	20	20	20	0	20	20	20	20	0	20	20	0	20	20	20	20	20	20	20	20	20	20	20	25	0	25	0	25	25	25	25	25	25	25	25	33.3333	0	0	33.3333
166	Secondary hospital	Senior title	Gastroenterologist	20	20	0	20	20	20	20	0	20	20	20	20	0	20	20	0	20	20	20	20	0	20	20	20	20	0	20	20	20	20	25	0	25	0	25	0	25	0	25	0	25	0	33.3333	33.3333	0	33.3333
167	Tertiary hospital	Senior title	Gastroenterologist	20	20	0	20	0	20	20	20	20	0	20	20	20	20	0	20	20	20	0	0	20	20	20	0	20	20	20	20	0	20	25	0	25	0	0	0	25	25	0	0	25	25	33.3333	33.3333	33.3333	33.3333
168	Tertiary hospital	Intermediate title	Gastroenterologist	20	20	0	0	20	0	20	20	20	20	0	20	20	20	20	0	20	20	0	20	20	20	20	20	20	20	20	20	20	20	25	0	25	0	25	0	25	0	25	0	25	0	33.3333	0	0	33.3333
169	Tertiary hospital	Senior title	Gastroenterologist	20	20	0	20	0	20	20	0	20	20	0	20	20	20	20	0	20	20	0	20	0	20	20	20	20	20	20	20	20	20	25	0	25	0	25	0	25	25	25	0	25	25	0	33.3333	0	33.3333
170	Tertiary hospital	Intermediate title	Gastroenterologist	20	20	0	20	20	20	20	20	20	20	20	20	20	20	20	0	20	20	0	20	0	0	20	20	20	0	0	20	20	20	25	0	25	0	25	25	25	25	25	25	25	25	33.3333	0	0	33.3333
171	Primary hospital	Senior title	General practitioner	0	20	0	20	20	20	20	20	20	0	0	20	0	0	0	0	20	20	20	0	20	20	20	20	20	0	20	20	0	20	25	0	25	0	25	0	25	0	25	0	25	0	33.3333	0	0	33.3333
172	Tertiary hospital	Senior title	General practitioner	20	20	20	20	20	20	20	20	20	20	20	20	20	20	20	20	20	20	20	20	20	20	20	20	20	20	20	20	20	20	25	0	25	25	25	25	25	25	25	25	25	25	33.3333	0	33.3333	33.3333
173	Tertiary hospital	Intermediate title	Gastroenterologist	0	20	20	20	0	0	20	0	20	20	0	20	0	20	20	20	20	20	0	20	20	20	20	0	20	20	20	20	0	20	25	0	25	0	0	0	25	0	0	0	25	0	33.3333	33.3333	0	33.3333
174	Tertiary hospital	Senior title	General practitioner	20	20	20	20	20	20	20	20	20	20	20	20	20	0	20	20	20	20	20	20	20	20	20	20	20	20	20	20	20	20	25	25	25	0	25	0	25	0	25	25	25	0	33.3333	33.3333	0	0
175	Secondary hospital	Junior title	General practitioner	20	20	0	20	0	20	20	20	0	0	20	20	20	0	0	0	20	0	0	0	20	20	20	20	20	20	20	20	20	20	25	0	25	25	25	0	25	0	25	0	25	0	33.3333	0	0	33.3333
176	Primary hospital	Senior title	General practitioner	20	20	0	20	20	20	20	20	20	20	20	20	20	20	20	20	20	20	0	20	0	20	20	0	20	0	20	20	0	20	25	25	25	25	25	25	25	25	25	25	25	25	33.3333	33.3333	33.3333	33.3333
177	Tertiary hospital	Intermediate title	General practitioner	20	20	20	0	0	20	20	20	20	20	20	20	0	20	20	0	20	20	0	20	20	20	20	20	20	0	20	20	0	20	0	0	25	0	25	25	25	25	25	0	25	0	33.3333	33.3333	0	33.3333
178	Tertiary hospital	Intermediate title	Gastroenterologist	0	0	0	0	0	20	20	20	20	20	20	20	20	20	20	20	20	20	0	0	20	20	20	20	20	20	20	20	20	20	25	0	25	0	25	25	25	25	25	25	25	25	33.3333	33.3333	0	33.3333
179	Tertiary hospital	Senior title	Gastroenterologist	0	20	0	20	20	20	20	20	0	0	0	20	0	0	20	0	20	20	0	20	0	20	20	0	0	0	20	20	0	0	25	25	25	0	0	25	25	0	25	25	25	0	0	33.3333	33.3333	0
180	Secondary hospital	Senior title	General practitioner	20	20	20	20	0	20	20	20	20	20	20	20	20	20	20	20	20	0	0	20	20	20	20	20	20	20	20	20	20	20	25	25	0	25	25	25	25	25	25	25	25	25	33.3333	33.3333	33.3333	33.3333
181	Primary hospital	Intermediate title	General practitioner	20	20	0	20	0	0	20	20	20	20	0	20	0	20	0	0	20	20	0	0	0	20	20	20	20	0	20	20	0	20	25	0	0	0	25	0	25	25	25	0	25	0	33.3333	33.3333	33.3333	33.3333
182	Primary hospital	Senior title	General practitioner	20	0	20	20	0	0	20	20	20	20	0	20	20	20	20	0	20	0	20	0	20	20	20	20	20	20	20	20	20	20	25	0	25	0	25	25	25	0	25	25	25	0	33.3333	0	0	33.3333
183	Primary hospital	Senior title	General practitioner	0	20	0	0	0	20	20	20	20	20	20	20	0	20	0	20	20	20	0	20	20	20	20	20	20	20	20	20	0	20	0	0	25	25	0	25	25	25	25	0	25	0	33.3333	33.3333	33.3333	33.3333
184	Tertiary hospital	Senior title	General practitioner	20	20	0	0	20	20	20	20	20	20	20	20	20	20	20	0	20	20	20	20	20	20	20	20	20	20	20	20	20	20	25	25	25	0	25	0	25	0	25	0	25	0	0	0	0	33.3333
185	Tertiary hospital	Senior title	General practitioner	20	20	20	20	20	20	20	20	20	20	20	20	20	20	20	20	20	20	20	20	20	20	20	20	20	20	20	20	20	20	25	25	25	0	25	25	25	25	0	0	25	0	33.3333	33.3333	0	33.3333
186	Tertiary hospital	Intermediate title	Gastroenterologist	20	20	0	20	20	20	20	20	20	20	20	20	20	20	20	0	20	20	20	20	0	20	20	20	20	0	20	20	20	20	0	0	25	25	25	0	25	25	25	0	25	25	33.3333	33.3333	33.3333	33.3333
187	Primary hospital	Intermediate title	General practitioner	20	20	0	0	0	20	20	20	20	20	20	20	0	20	0	0	20	20	0	0	0	20	20	0	20	0	20	20	0	20	25	0	25	0	25	0	25	25	25	0	0	0	33.3333	0	0	33.3333
188	Secondary hospital	Intermediate title	General practitioner	0	0	20	0	20	20	20	20	0	20	20	20	20	20	20	0	0	20	0	20	0	20	20	20	20	0	20	0	0	0	25	0	25	25	0	25	25	25	0	0	25	0	33.3333	0	0	0
189	Tertiary hospital	Junior title	Gastroenterologist	20	20	0	0	0	0	20	20	0	20	0	20	20	0	20	0	20	20	0	0	20	20	20	0	20	20	20	20	0	20	25	0	25	0	0	0	25	0	0	0	25	0	33.3333	0	0	33.3333
190	Tertiary hospital	Intermediate title	Gastroenterologist	20	20	0	0	0	20	20	20	0	20	0	20	0	0	0	0	20	20	0	0	20	20	20	0	20	0	20	20	0	0	25	25	25	0	25	0	25	0	25	0	25	0	0	0	33.3333	33.3333
191	Tertiary hospital	Intermediate title	Gastroenterologist	20	20	20	20	0	0	20	20	20	20	0	20	20	20	20	0	20	20	0	20	0	20	20	20	20	0	20	20	20	20	25	25	25	25	25	0	25	25	25	0	25	25	33.3333	0	0	33.3333
192	Primary hospital	Junior title	General practitioner	20	0	20	0	20	0	20	20	20	20	0	20	20	20	20	0	20	20	0	0	20	20	20	20	20	20	20	20	20	20	25	25	0	0	25	25	25	0	25	25	25	0	33.3333	0	0	33.3333
193	Primary hospital	Intermediate title	General practitioner	0	20	0	0	0	20	20	0	20	20	20	20	20	0	20	20	20	20	0	0	20	20	20	0	20	20	20	20	0	20	25	0	0	0	25	25	25	25	0	0	25	25	33.3333	0	0	0
194	Primary hospital	Junior title	General practitioner	20	20	0	20	20	20	20	0	20	20	20	20	0	20	20	0	0	20	0	20	20	20	20	0	20	20	20	0	0	20	25	25	25	25	25	25	25	25	0	0	25	0	0	33.3333	33.3333	0
195	Primary hospital	Senior title	General practitioner	0	20	0	0	20	20	20	20	20	20	0	20	20	0	20	0	20	20	0	20	20	20	20	20	20	0	20	20	0	20	25	0	25	0	25	25	25	25	0	0	25	0	33.3333	0	0	33.3333
196	Tertiary hospital	Senior title	Gastroenterologist	0	20	0	20	0	20	20	20	20	0	20	20	20	20	0	0	20	20	0	20	0	20	20	20	20	0	20	20	20	20	25	0	25	0	25	25	25	25	25	25	25	25	0	33.3333	0	0
197	Primary hospital	Intermediate title	General practitioner	20	20	20	20	20	20	20	20	20	20	20	20	20	20	20	0	20	20	0	20	0	20	20	0	20	0	20	20	0	20	25	0	0	25	25	25	0	25	25	25	0	25	33.3333	33.3333	33.3333	33.3333
198	Tertiary hospital	Senior title	General practitioner	0	20	0	0	0	0	20	20	20	0	20	20	20	0	0	20	20	20	0	20	0	20	20	20	20	0	20	20	0	20	25	0	25	0	25	0	25	0	25	0	25	0	33.3333	33.3333	0	33.3333
199	Primary hospital	Senior title	General practitioner	0	0	20	0	0	0	20	20	20	20	0	20	20	20	20	0	20	0	20	0	20	20	20	20	20	20	20	20	20	20	25	25	0	0	25	25	25	0	25	25	25	0	33.3333	0	0	33.3333
200	Secondary hospital	Intermediate title	Gastroenterologist	0	20	20	0	0	20	0	20	20	20	20	20	0	20	20	0	0	20	0	20	20	20	0	0	20	20	20	20	0	20	0	0	25	0	25	25	25	25	25	0	25	0	33.3333	0	0	33.3333
201	Primary hospital	Senior title	General practitioner	20	20	0	0	20	0	20	0	20	20	0	0	0	20	20	0	20	20	0	0	20	20	20	0	20	0	20	20	0	0	25	0	25	0	25	25	25	25	25	25	25	0	33.3333	33.3333	0	0
202	Tertiary hospital	Intermediate title	General practitioner	20	20	0	20	0	20	20	20	20	20	20	20	0	0	0	0	20	20	0	20	20	20	20	20	20	0	20	20	0	0	25	0	25	0	25	25	25	25	0	0	25	0	33.3333	33.3333	33.3333	0
203	Tertiary hospital	Intermediate title	Gastroenterologist	20	20	20	20	0	20	20	20	20	20	20	20	20	20	20	20	20	20	0	20	20	20	20	20	20	20	20	20	20	20	25	0	25	0	25	0	25	25	25	0	25	25	33.3333	0	0	33.3333
204	Primary hospital	Senior title	General practitioner	0	20	0	0	0	20	20	20	0	20	20	20	0	20	0	20	20	20	0	20	20	20	20	20	20	20	20	20	0	20	0	0	25	25	25	25	25	0	25	0	25	25	33.3333	33.3333	0	0
205	Primary hospital	Senior title	General practitioner	0	0	0	0	20	20	20	0	0	20	20	20	0	20	20	0	20	20	0	0	20	20	20	0	20	0	20	20	0	20	0	0	25	0	25	25	25	25	0	0	25	0	33.3333	33.3333	33.3333	33.3333
206	Primary hospital	Senior title	General practitioner	20	20	20	20	20	20	20	20	20	20	20	20	20	0	20	0	20	20	0	0	20	20	20	20	20	0	20	20	0	20	25	0	25	0	25	25	0	25	25	25	0	0	33.3333	0	0	0
207	Primary hospital	Junior title	General practitioner	20	20	20	20	20	20	20	20	20	20	20	20	20	20	20	20	20	20	20	20	20	20	20	20	20	20	20	20	20	20	25	0	25	0	25	0	25	0	25	0	25	0	33.3333	0	0	33.3333
208	Secondary hospital	Senior title	General practitioner	20	20	20	20	20	20	20	20	20	20	20	20	20	20	20	20	20	20	20	20	20	20	20	20	20	20	20	20	20	20	25	0	25	25	25	0	25	25	25	0	25	25	33.3333	0	33.3333	33.3333
209	Secondary hospital	Senior title	General practitioner	0	20	0	20	20	20	20	20	20	20	20	20	0	0	20	0	20	20	0	20	20	20	20	20	20	20	20	20	0	20	25	0	25	0	25	0	25	25	25	0	25	0	33.3333	0	0	0
210	Tertiary hospital	Intermediate title	General practitioner	20	20	20	20	20	20	20	20	20	20	20	20	20	20	20	20	20	20	20	20	20	20	20	20	20	20	20	20	20	20	25	0	25	25	25	0	25	25	25	0	25	25	33.3333	0	0	0
211	Primary hospital	Intermediate title	General practitioner	20	20	20	20	20	20	20	20	20	20	20	20	20	20	20	20	20	20	0	20	0	20	20	20	20	0	20	20	20	20	25	0	25	25	25	0	25	25	25	0	25	25	33.3333	33.3333	33.3333	33.3333
212	Secondary hospital	Intermediate title	Gastroenterologist	20	20	0	20	0	20	20	0	20	0	20	20	0	20	0	20	20	20	0	20	20	20	20	0	20	20	20	20	0	20	25	25	25	25	25	25	25	25	25	25	25	25	0	33.3333	33.3333	33.3333
213	Primary hospital	Senior title	General practitioner	0	0	20	20	20	0	20	20	20	20	0	20	20	20	20	0	20	20	0	0	20	20	20	20	20	20	20	20	20	20	25	0	25	0	25	25	25	0	25	25	25	0	33.3333	0	0	33.3333
214	Tertiary hospital	Senior title	Gastroenterologist	20	20	0	0	20	20	20	20	20	20	20	20	0	20	20	0	20	20	0	20	20	20	20	0	20	20	20	20	0	0	25	0	25	0	25	25	25	25	25	0	25	25	33.3333	0	0	33.3333
215	Secondary hospital	Senior title	Gastroenterologist	0	20	0	0	0	20	20	20	20	20	0	20	0	20	0	20	20	20	0	0	20	20	20	0	20	20	20	20	0	20	25	25	25	0	25	0	25	25	25	0	25	25	0	33.3333	33.3333	33.3333
216	Tertiary hospital	Intermediate title	Gastroenterologist	20	20	20	20	20	20	20	20	20	20	20	20	20	20	20	0	20	20	0	20	20	20	20	20	20	20	20	20	0	20	25	0	25	25	25	0	25	0	25	0	25	0	33.3333	0	33.3333	33.3333
217	Tertiary hospital	Senior title	Gastroenterologist	0	20	0	0	0	20	20	20	20	20	0	20	0	20	0	20	20	20	0	0	0	20	20	0	20	0	20	20	0	20	25	0	25	0	25	0	25	0	0	0	25	0	33.3333	33.3333	0	33.3333
218	Primary hospital	Junior title	General practitioner	20	20	0	20	20	20	20	0	20	20	20	20	0	20	20	0	20	20	0	20	20	20	20	20	20	0	20	20	0	20	25	0	25	0	0	25	25	25	25	0	25	0	33.3333	33.3333	33.3333	33.3333
219	Tertiary hospital	Intermediate title	General practitioner	0	20	20	20	20	0	20	20	20	20	0	20	20	20	20	0	20	20	20	20	20	20	0	20	20	20	20	0	20	20	25	0	25	25	25	0	25	25	25	0	25	25	33.3333	33.3333	33.3333	33.3333
220	Tertiary hospital	Junior title	General practitioner	20	20	0	20	0	20	20	20	20	20	20	20	0	20	0	0	20	20	0	0	20	20	20	20	20	0	20	20	0	20	0	0	25	0	25	25	25	25	25	0	25	25	33.3333	0	33.3333	33.3333
221	Secondary hospital	Junior title	Gastroenterologist	20	20	0	0	0	20	20	20	20	20	20	20	20	20	20	20	20	20	0	20	20	20	20	20	20	20	20	20	20	20	25	0	25	0	25	0	25	25	25	0	25	25	33.3333	33.3333	0	33.3333
222	Primary hospital	Senior title	General practitioner	0	0	0	0	20	0	20	20	20	20	0	20	20	20	20	0	20	0	0	0	20	20	20	20	20	20	20	20	20	20	25	25	0	25	25	25	25	0	25	25	25	0	0	33.3333	0	33.3333
223	Primary hospital	Intermediate title	General practitioner	20	20	0	0	0	20	20	20	0	20	20	20	0	0	0	0	20	20	0	0	0	20	20	20	20	0	20	20	0	0	25	0	25	0	25	25	25	0	25	0	25	0	33.3333	0	0	0
224	Primary hospital	Senior title	General practitioner	20	20	0	0	0	20	20	0	20	20	0	20	0	20	0	0	20	20	0	20	20	20	20	0	20	0	20	20	20	20	25	0	25	0	25	25	25	25	0	0	25	25	33.3333	33.3333	0	0
225	Secondary hospital	Intermediate title	General practitioner	0	20	20	20	20	20	20	20	20	20	20	20	20	20	20	0	20	20	0	20	20	20	20	20	20	0	20	20	20	20	25	25	25	25	25	25	25	0	25	0	25	0	33.3333	0	0	33.3333
226	Tertiary hospital	Junior title	General practitioner	20	20	20	20	0	20	20	20	20	20	0	20	20	0	0	0	20	20	0	20	20	20	20	20	20	0	20	20	0	20	25	0	25	0	25	25	25	0	25	0	25	0	33.3333	0	0	33.3333
227	Secondary hospital	Junior title	General practitioner	0	20	20	20	20	20	20	20	20	20	20	20	20	20	20	0	20	20	20	20	20	20	20	20	20	0	20	20	20	20	25	25	25	25	25	0	25	0	25	0	25	0	33.3333	0	0	33.3333
228	Tertiary hospital	Intermediate title	Gastroenterologist	20	0	0	20	0	20	20	20	20	20	20	20	0	20	0	0	20	20	0	0	0	20	20	20	20	0	20	20	0	20	25	0	25	0	25	25	25	25	25	0	25	25	33.3333	0	0	0
229	Tertiary hospital	Senior title	General practitioner	0	20	20	20	20	20	20	20	20	20	20	20	20	20	20	20	20	20	20	20	20	20	20	20	20	20	20	20	20	20	25	0	0	25	25	0	25	25	25	0	25	25	33.3333	0	0	0
230	Primary hospital	Senior title	General practitioner	0	0	0	0	0	20	20	20	20	20	20	20	20	20	20	20	0	20	0	0	20	20	20	20	20	20	20	20	20	20	25	0	0	0	25	25	25	25	25	25	25	25	33.3333	0	33.3333	33.3333
231	Secondary hospital	Senior title	Gastroenterologist	20	20	20	20	20	20	20	20	20	20	20	20	20	20	20	0	20	20	20	20	0	20	20	20	20	0	20	20	20	20	25	0	0	0	25	0	25	25	25	0	25	25	33.3333	0	0	33.3333
232	Tertiary hospital	Senior title	General practitioner	20	20	20	20	20	20	20	20	20	20	20	20	20	20	20	20	20	20	0	0	20	20	20	20	20	20	20	20	20	20	25	0	25	25	25	25	25	25	25	25	25	25	33.3333	0	0	33.3333
233	Primary hospital	Intermediate title	General practitioner	0	20	0	0	20	20	20	20	20	0	20	20	20	20	0	20	20	20	0	20	20	20	20	20	20	20	20	20	0	20	0	25	25	0	0	0	25	25	0	0	25	0	33.3333	33.3333	0	33.3333
234	Secondary hospital	Junior title	General practitioner	0	20	20	0	20	20	20	20	20	20	0	0	20	20	20	0	20	0	0	20	20	20	20	0	20	0	20	0	0	0	25	0	25	0	25	25	25	25	25	25	0	25	33.3333	0	33.3333	33.3333
235	Secondary hospital	Senior title	General practitioner	20	20	20	20	20	20	20	20	20	20	20	20	20	20	20	20	20	20	20	20	20	20	20	20	20	20	20	20	20	20	25	0	25	25	25	0	25	25	25	0	25	25	0	0	0	0
236	Primary hospital	Senior title	General practitioner	0	20	20	0	20	20	20	20	20	20	0	20	20	0	0	20	20	20	0	20	20	20	20	20	20	0	20	20	0	0	0	0	25	0	25	25	25	0	25	0	25	0	33.3333	33.3333	0	33.3333
237	Tertiary hospital	Senior title	General practitioner	20	20	20	20	20	20	20	20	20	20	20	20	20	20	20	20	20	20	20	20	20	20	20	20	20	20	20	20	20	20	25	25	25	0	25	25	25	0	25	25	25	0	0	33.3333	0	0
238	Secondary hospital	Junior title	General practitioner	20	20	20	20	20	20	20	20	20	20	20	20	20	20	20	20	20	20	0	20	20	20	20	20	20	20	20	20	20	20	25	25	25	25	25	25	25	25	25	25	25	25	33.3333	33.3333	33.3333	33.3333
239	Tertiary hospital	Intermediate title	Gastroenterologist	20	20	20	0	0	20	20	20	20	20	20	0	0	0	0	20	20	20	0	20	20	20	20	0	20	20	20	20	0	20	0	25	25	0	25	25	25	25	0	25	25	0	0	33.3333	0	33.3333
240	Primary hospital	Senior title	General practitioner	20	20	20	0	20	20	20	20	20	20	0	20	20	0	20	0	20	20	20	0	0	20	20	20	20	0	20	20	0	0	25	0	25	0	25	25	25	0	25	0	0	0	33.3333	0	0	33.3333
241	Secondary hospital	Senior title	Gastroenterologist	0	20	0	0	0	20	20	20	20	20	20	20	0	0	20	0	20	20	0	0	20	20	0	0	20	20	20	20	0	0	0	25	25	0	25	25	25	25	25	0	25	25	0	33.3333	0	33.3333
242	Primary hospital	Intermediate title	General practitioner	20	20	0	20	0	20	20	20	0	20	0	20	0	20	0	0	20	20	0	20	20	20	20	0	20	20	20	20	0	20	25	0	25	0	25	25	25	25	25	25	25	25	33.3333	33.3333	0	33.3333
243	Primary hospital	Senior title	General practitioner	0	0	0	0	20	0	20	20	20	20	0	20	20	20	20	20	0	20	20	0	20	20	20	20	20	20	20	20	20	20	0	0	0	25	25	0	25	25	25	0	25	25	0	0	33.3333	33.3333
244	Tertiary hospital	Senior title	General practitioner	20	20	20	20	20	20	20	20	20	20	20	20	20	20	20	20	20	20	20	20	20	20	20	20	20	20	20	20	20	20	25	0	25	0	25	0	25	0	25	0	25	0	33.3333	0	0	33.3333
245	Tertiary hospital	Junior title	Gastroenterologist	20	20	20	20	20	20	20	20	20	20	20	20	20	20	20	20	20	20	0	20	20	20	20	0	0	20	20	20	0	0	25	25	25	0	25	25	25	0	25	25	25	0	0	33.3333	33.3333	0
246	Primary hospital	Senior title	General practitioner	0	0	0	0	20	20	20	0	20	20	20	20	0	0	20	0	20	20	0	20	20	20	20	0	20	0	20	20	0	20	0	0	25	25	0	25	25	25	0	0	25	25	33.3333	33.3333	33.3333	33.3333
247	Primary hospital	Senior title	General practitioner	20	20	20	20	20	20	20	20	20	20	20	20	20	20	20	20	20	20	20	20	20	20	20	20	20	20	20	20	20	20	25	0	0	0	25	0	25	0	0	0	25	0	33.3333	0	0	33.3333
248	Tertiary hospital	Senior title	Gastroenterologist	0	20	20	20	20	20	20	20	0	20	0	20	0	20	20	0	20	20	0	20	20	20	20	0	20	0	20	20	0	20	25	25	25	25	25	0	25	0	25	0	25	0	33.3333	33.3333	33.3333	33.3333
249	Primary hospital	Intermediate title	General practitioner	20	20	0	0	0	20	20	20	20	20	0	20	20	0	0	20	20	20	0	0	20	20	20	0	20	0	20	20	0	0	25	25	25	0	25	0	25	25	25	0	25	0	33.3333	0	0	33.3333
250	Secondary hospital	Intermediate title	Gastroenterologist	0	20	0	20	0	0	20	0	0	20	0	20	0	0	20	0	20	0	0	20	20	20	20	0	0	20	20	20	0	0	0	0	25	0	25	0	25	0	25	0	25	0	33.3333	33.3333	0	33.3333
251	Tertiary hospital	Senior title	Gastroenterologist	20	20	0	20	20	20	20	0	20	20	20	20	0	20	20	20	20	20	0	20	20	20	20	0	20	20	20	20	0	20	25	25	25	0	25	25	25	0	25	25	25	0	0	33.3333	33.3333	0
252	Tertiary hospital	Intermediate title	Gastroenterologist	20	20	20	20	20	20	20	20	20	20	20	20	20	20	20	20	20	20	20	20	20	20	20	20	20	20	20	20	20	20	25	25	25	0	25	25	25	0	25	25	25	0	0	0	0	0
253	Primary hospital	Senior title	General practitioner	20	20	0	0	20	20	20	0	20	20	20	20	0	20	20	20	20	20	0	20	20	20	20	0	20	20	20	20	0	20	0	0	25	25	25	0	25	25	25	0	25	25	33.3333	33.3333	0	0
254	Primary hospital	Intermediate title	General practitioner	20	20	0	0	20	20	20	20	20	20	20	20	0	0	0	0	20	0	0	20	20	20	20	20	20	0	20	20	0	20	25	0	25	0	25	0	25	25	25	0	25	0	33.3333	33.3333	33.3333	33.3333
255	Tertiary hospital	Senior title	Gastroenterologist	20	0	20	20	20	20	20	20	20	20	20	20	0	20	20	20	20	20	0	20	20	20	20	0	20	0	20	20	0	20	25	0	25	0	25	0	25	25	0	0	25	25	33.3333	33.3333	0	33.3333
256	Tertiary hospital	Senior title	General practitioner	20	20	20	0	0	20	20	20	20	20	0	20	20	0	0	0	20	20	0	20	20	20	20	20	20	0	20	20	0	0	0	0	25	0	25	25	25	0	25	0	25	0	33.3333	33.3333	33.3333	33.3333
257	Tertiary hospital	Junior title	Gastroenterologist	20	20	0	0	0	20	20	20	20	20	20	20	20	0	0	20	20	20	0	0	20	20	20	0	20	20	20	20	0	0	25	0	25	0	25	0	25	25	25	0	25	0	33.3333	33.3333	33.3333	33.3333
258	Tertiary hospital	Intermediate title	Gastroenterologist	20	20	20	20	20	0	20	20	20	20	0	20	20	20	20	0	20	20	20	20	0	20	20	20	20	0	20	20	20	20	25	0	25	25	25	0	25	25	25	0	25	25	33.3333	33.3333	0	33.3333
259	Tertiary hospital	Senior title	General practitioner	20	20	20	0	20	20	20	20	20	20	20	20	20	20	20	0	20	20	20	20	0	20	20	20	20	0	20	20	20	20	25	0	25	25	25	0	25	25	25	0	25	25	33.3333	0	0	33.3333
260	Tertiary hospital	Junior title	Gastroenterologist	20	20	20	20	0	20	20	20	20	20	20	20	20	20	20	20	20	20	0	20	20	20	20	0	20	20	20	20	0	20	25	0	25	0	25	25	25	25	25	25	25	25	33.3333	33.3333	0	33.3333
261	Tertiary hospital	Intermediate title	General practitioner	0	20	20	0	20	20	20	20	20	20	0	0	20	0	20	0	20	20	0	20	20	20	20	20	20	0	20	20	20	20	25	0	25	0	25	0	25	25	25	0	25	25	33.3333	0	0	0
262	Tertiary hospital	Senior title	Gastroenterologist	20	20	20	20	0	20	20	20	20	20	20	20	20	20	20	20	20	20	20	20	20	20	20	20	20	20	20	20	20	20	25	0	25	25	25	25	25	25	25	25	25	25	33.3333	33.3333	0	0
263	Tertiary hospital	Junior title	General practitioner	20	20	20	20	20	20	20	20	20	20	20	20	20	20	20	20	20	20	20	20	20	20	20	20	20	20	20	20	20	20	25	0	25	0	25	0	25	0	25	0	25	0	33.3333	0	0	33.3333
264	Secondary hospital	Intermediate title	General practitioner	20	20	0	20	0	20	20	0	20	20	20	20	0	20	20	0	20	20	0	0	20	20	20	0	20	20	20	20	0	20	25	0	25	0	25	25	25	25	25	25	25	25	0	33.3333	0	0
265	Secondary hospital	Junior title	Gastroenterologist	0	20	0	0	0	20	20	20	0	20	0	20	0	20	20	0	0	20	0	20	20	20	0	0	20	20	20	20	0	20	25	0	25	0	25	25	25	25	25	25	25	25	33.3333	0	0	33.3333
266	Tertiary hospital	Intermediate title	Gastroenterologist	0	20	20	0	20	20	20	20	20	20	20	20	20	20	20	0	20	20	20	20	0	20	20	20	20	0	20	20	20	20	25	0	25	0	25	25	25	0	25	25	25	0	33.3333	0	0	0
267	Primary hospital	Senior title	General practitioner	20	0	20	0	0	0	20	20	20	20	0	20	20	20	20	0	0	0	20	0	20	20	20	20	20	20	20	20	20	20	25	25	0	0	25	25	25	0	25	25	25	0	33.3333	0	0	33.3333
268	Primary hospital	Junior title	General practitioner	20	20	0	0	20	20	20	20	20	20	20	20	0	0	0	0	20	20	0	0	20	20	20	0	20	20	20	20	0	20	0	0	25	0	0	25	25	25	0	25	25	25	33.3333	33.3333	0	0
269	Primary hospital	Intermediate title	General practitioner	20	20	0	20	20	20	20	0	20	20	20	20	0	20	20	20	20	20	20	20	20	20	20	20	20	20	20	20	20	20	25	25	25	0	25	25	25	0	25	25	25	0	33.3333	0	0	33.3333
270	Primary hospital	Intermediate title	General practitioner	0	20	0	20	0	20	20	20	20	20	20	0	0	20	0	20	20	20	0	20	20	20	20	0	20	0	20	0	0	20	25	0	0	25	25	25	25	0	25	0	0	25	33.3333	33.3333	33.3333	33.3333
271	Tertiary hospital	Senior title	Gastroenterologist	20	20	20	20	20	20	20	20	20	20	20	20	20	20	20	20	20	20	0	20	0	20	20	0	20	0	20	20	0	20	25	0	25	0	25	0	25	0	25	0	25	0	33.3333	0	0	33.3333
272	Tertiary hospital	Senior title	Gastroenterologist	20	20	0	20	0	20	20	20	20	20	20	20	20	20	20	0	20	20	0	20	20	20	20	0	20	20	20	20	0	20	25	25	25	0	25	25	25	25	25	25	25	25	33.3333	0	0	33.3333
273	Tertiary hospital	Senior title	Gastroenterologist	0	20	20	20	20	20	20	20	20	20	20	0	20	20	20	20	20	20	20	20	20	20	20	20	20	20	20	20	20	20	0	0	0	0	25	0	25	25	25	0	25	25	0	0	0	0
274	Secondary hospital	Intermediate title	General practitioner	20	20	0	20	20	20	20	0	20	20	20	20	0	0	0	20	20	20	0	20	20	20	20	20	20	0	20	20	0	20	0	0	25	0	25	25	25	0	0	25	0	0	33.3333	0	0	33.3333
275	Tertiary hospital	Intermediate title	General practitioner	0	20	0	20	20	0	20	20	20	20	0	20	20	20	20	20	20	20	0	20	0	20	20	20	20	0	20	20	20	20	25	0	0	0	25	0	25	25	25	0	0	0	33.3333	0	0	33.3333
276	Primary hospital	Intermediate title	General practitioner	20	20	0	20	20	20	20	20	20	20	20	20	20	20	0	0	20	20	0	0	20	20	20	20	20	0	20	20	20	20	25	0	25	0	25	0	25	25	25	0	25	0	33.3333	33.3333	0	33.3333
277	Primary hospital	Senior title	General practitioner	0	20	0	20	20	20	20	20	20	20	0	20	20	20	20	20	20	20	20	20	20	20	20	20	20	20	20	20	20	20	25	25	25	0	25	25	25	25	25	25	25	0	33.3333	0	0	33.3333
278	Primary hospital	Intermediate title	General practitioner	20	20	0	0	0	0	20	0	20	0	0	20	0	20	0	0	20	20	0	20	20	20	20	0	20	20	20	20	0	20	25	0	25	0	25	25	25	0	25	25	25	0	33.3333	0	0	0
279	Tertiary hospital	Intermediate title	General practitioner	20	20	20	20	20	20	20	20	20	20	20	20	20	20	20	20	20	20	20	20	20	20	20	20	20	20	20	20	20	20	25	25	25	0	25	25	25	0	25	25	25	0	0	0	0	0
280	Secondary hospital	Intermediate title	General practitioner	20	20	20	20	20	20	20	20	20	20	20	20	20	20	20	20	20	20	20	20	20	20	20	20	20	20	20	20	20	20	25	0	25	25	25	0	25	25	25	0	25	25	0	0	0	0
281	Secondary hospital	Intermediate title	Gastroenterologist	0	20	0	20	20	20	20	20	20	20	20	20	20	20	20	20	20	20	0	20	20	20	20	0	20	20	20	20	0	20	25	25	25	0	25	0	25	25	25	0	25	25	0	0	0	33.3333
282	Primary hospital	Intermediate title	General practitioner	20	0	20	0	20	20	20	20	20	20	0	20	0	20	0	0	20	0	0	20	20	20	20	0	20	0	20	20	0	0	0	0	25	0	25	0	25	0	0	0	25	0	33.3333	33.3333	0	33.3333
283	Primary hospital	Intermediate title	General practitioner	20	20	0	20	20	20	20	0	20	20	20	20	0	20	20	0	20	20	20	20	20	20	20	20	20	20	20	20	20	20	25	25	25	0	25	25	25	0	25	25	25	0	33.3333	0	0	33.3333
284	Primary hospital	Intermediate title	General practitioner	20	20	0	20	20	0	20	20	0	20	0	20	20	0	20	0	20	20	0	0	20	20	20	0	0	20	20	20	0	0	25	0	25	0	25	25	25	0	25	25	25	0	33.3333	0	0	33.3333
285	Primary hospital	Senior title	General practitioner	20	20	20	20	20	0	20	20	20	20	0	20	20	20	20	0	0	20	0	20	20	20	20	20	20	20	20	20	20	20	25	0	25	0	25	25	25	0	25	25	25	0	0	0	0	33.3333
286	Secondary hospital	Intermediate title	General practitioner	20	20	0	0	0	20	20	20	20	20	0	20	0	0	0	0	20	20	20	20	20	20	20	20	20	20	20	20	20	20	25	0	25	25	25	0	25	0	25	0	25	0	33.3333	33.3333	0	33.3333
287	Tertiary hospital	Intermediate title	Gastroenterologist	20	20	20	20	20	20	20	20	20	20	20	20	20	20	20	20	20	20	0	20	20	20	20	0	20	20	20	20	0	20	25	25	25	25	25	25	25	25	25	25	25	25	33.3333	33.3333	33.3333	33.3333
288	Tertiary hospital	Intermediate title	Gastroenterologist	20	20	0	20	20	20	20	0	20	20	20	20	20	0	20	0	20	20	20	20	20	20	20	20	20	0	20	20	0	20	25	25	0	0	25	0	25	25	25	0	0	25	0	33.3333	0	33.3333
289	Primary hospital	Intermediate title	General practitioner	20	20	20	20	20	20	20	20	20	20	20	20	20	20	20	20	20	20	20	20	20	20	20	20	20	20	20	20	20	20	25	0	25	0	25	0	25	0	25	0	25	0	33.3333	0	0	33.3333
290	Primary hospital	Intermediate title	General practitioner	20	20	0	20	0	0	20	20	20	0	0	20	0	20	0	0	20	20	0	20	20	20	20	20	20	20	20	20	0	20	25	0	25	0	25	25	25	25	25	0	25	0	33.3333	33.3333	0	33.3333
291	Secondary hospital	Senior title	Gastroenterologist	20	20	20	20	20	0	20	20	20	0	0	20	20	20	0	20	20	20	20	20	20	20	20	20	20	20	20	20	20	20	25	0	25	0	25	25	25	0	25	25	25	0	33.3333	33.3333	0	33.3333
292	Primary hospital	Intermediate title	General practitioner	0	0	0	0	0	20	20	20	20	20	20	20	20	20	0	0	0	0	0	0	20	20	20	20	20	20	20	20	20	20	0	25	0	25	25	0	25	0	25	0	25	0	0	33.3333	33.3333	33.3333
293	Secondary hospital	Senior title	Gastroenterologist	20	0	0	20	0	20	20	20	20	20	20	0	0	20	0	20	20	20	0	20	20	20	20	0	20	0	20	20	0	20	25	0	25	25	25	0	25	25	25	0	25	25	33.3333	33.3333	33.3333	33.3333
294	Secondary hospital	Intermediate title	Gastroenterologist	20	20	0	20	20	20	20	20	20	20	20	20	20	20	20	0	20	0	0	20	20	20	20	0	20	20	20	20	0	20	25	0	25	0	25	0	25	0	25	0	25	0	0	33.3333	33.3333	33.3333
295	Tertiary hospital	Intermediate title	General practitioner	20	20	0	20	20	20	20	20	20	20	20	20	0	20	20	0	20	20	20	0	0	20	20	20	20	0	20	20	20	20	25	0	0	0	25	0	25	25	0	0	25	0	0	0	33.3333	33.3333
296	Secondary hospital	Senior title	Gastroenterologist	20	20	20	20	20	20	20	20	20	20	20	20	20	20	20	20	20	20	20	20	20	20	20	20	20	20	20	20	20	20	25	25	25	25	25	0	25	25	25	0	25	25	33.3333	0	0	0
297	Tertiary hospital	Intermediate title	Gastroenterologist	20	20	20	20	20	20	20	20	20	20	20	20	20	20	20	0	20	20	0	20	20	20	20	20	20	20	20	20	20	20	25	0	25	25	25	0	25	25	25	0	25	25	33.3333	33.3333	0	33.3333
298	Primary hospital	Intermediate title	General practitioner	20	20	20	20	20	20	20	20	20	20	20	20	20	20	20	20	20	20	0	20	20	20	20	0	20	20	20	20	0	20	25	25	25	25	25	25	25	25	25	25	25	25	33.3333	33.3333	33.3333	33.3333
299	Tertiary hospital	Senior title	Gastroenterologist	20	20	0	20	20	20	20	0	20	20	20	20	0	20	20	20	20	20	20	20	20	20	20	20	20	20	20	20	20	20	0	25	25	25	25	25	25	25	25	25	25	25	33.3333	33.3333	0	33.3333
300	Tertiary hospital	Senior title	Gastroenterologist	0	20	0	20	20	0	20	0	20	20	0	20	0	20	20	20	20	20	0	20	20	20	20	0	20	20	20	20	0	20	25	25	25	0	25	25	25	25	25	25	25	25	0	33.3333	33.3333	0
301	Secondary hospital	Junior title	General practitioner	20	0	0	0	20	0	20	20	20	20	0	20	0	20	0	20	20	20	0	20	0	20	20	0	20	0	20	20	0	20	0	0	25	0	25	25	25	25	25	0	25	0	33.3333	33.3333	0	0
302	Secondary hospital	Intermediate title	Gastroenterologist	0	20	0	0	0	20	20	0	0	20	0	20	20	0	20	0	20	20	0	20	20	20	20	0	20	20	20	20	0	20	25	0	25	25	0	25	25	25	0	0	25	25	33.3333	33.3333	0	33.3333
303	Tertiary hospital	Junior title	General practitioner	20	20	0	0	20	20	20	20	20	20	20	20	20	20	20	0	20	20	0	0	0	20	20	0	20	0	20	20	0	20	25	0	25	0	25	25	25	25	25	25	25	25	33.3333	33.3333	0	33.3333
304	Secondary hospital	Senior title	Gastroenterologist	0	0	0	0	20	20	0	0	0	20	20	0	0	0	20	0	20	0	0	20	20	20	20	0	0	20	20	20	0	0	25	0	25	0	25	25	0	0	25	25	0	0	33.3333	33.3333	0	33.3333
305	Primary hospital	Junior title	General practitioner	0	20	0	0	0	0	20	0	20	0	0	20	0	0	0	0	20	20	0	20	20	20	20	0	20	0	20	20	0	20	0	25	25	0	25	25	25	25	0	0	25	0	0	33.3333	0	33.3333
306	Secondary hospital	Junior title	General practitioner	20	20	0	0	20	0	20	20	20	0	20	20	20	20	20	0	20	20	0	20	20	20	20	0	20	20	20	20	0	20	25	0	25	0	25	25	25	25	0	25	25	25	33.3333	33.3333	0	33.3333
307	Primary hospital	Senior title	General practitioner	20	0	20	0	20	0	20	20	20	20	0	20	20	20	20	0	0	0	20	0	20	20	20	20	20	20	20	20	20	20	0	0	25	0	25	25	25	0	25	25	25	0	0	0	0	33.3333
308	Primary hospital	Intermediate title	General practitioner	0	20	0	20	0	20	20	0	20	0	0	20	0	20	20	0	0	20	0	20	0	20	0	0	20	0	20	20	0	20	25	0	25	0	25	25	25	25	25	0	25	0	33.3333	33.3333	0	33.3333
309	Primary hospital	Senior title	General practitioner	20	20	20	20	20	20	20	20	20	20	20	20	20	20	20	20	20	20	0	20	20	20	20	20	20	20	20	20	0	20	0	25	25	0	25	0	25	0	25	0	25	0	33.3333	0	0	33.3333
310	Primary hospital	Intermediate title	General practitioner	20	20	20	20	20	20	20	20	20	20	20	20	20	20	20	0	20	0	0	20	20	20	20	0	20	20	20	20	0	20	25	0	0	25	25	0	0	0	25	0	0	25	33.3333	33.3333	33.3333	33.3333
311	Secondary hospital	Junior title	Gastroenterologist	20	20	0	20	0	20	20	20	20	0	20	20	20	20	20	20	20	20	0	20	20	20	20	0	20	20	20	20	0	20	25	25	25	0	25	25	25	25	0	25	25	25	33.3333	0	0	33.3333
312	Tertiary hospital	Intermediate title	General practitioner	0	20	20	20	20	0	20	20	20	20	0	20	20	20	20	0	20	20	20	20	0	20	20	20	20	0	20	20	20	20	25	0	25	25	25	0	25	0	25	0	25	0	33.3333	33.3333	33.3333	33.3333
313	Secondary hospital	Intermediate title	Gastroenterologist	0	20	0	0	20	0	20	0	20	20	20	20	0	20	20	0	20	20	0	20	0	20	20	0	20	0	20	20	0	20	25	0	25	0	25	25	25	0	25	0	25	0	33.3333	33.3333	33.3333	33.3333
314	Primary hospital	Intermediate title	General practitioner	0	20	20	0	0	20	20	20	0	20	20	20	20	0	20	0	20	20	0	20	20	20	20	20	20	20	20	20	20	20	25	25	25	0	25	25	25	25	0	0	25	25	33.3333	33.3333	0	33.3333
315	Secondary hospital	Senior title	Gastroenterologist	0	20	20	20	20	20	20	20	20	20	20	20	20	20	20	20	20	20	20	20	20	20	20	20	20	20	20	20	20	20	25	0	25	25	25	0	25	25	25	0	25	25	0	0	0	0
316	Primary hospital	Intermediate title	General practitioner	0	0	20	0	20	0	20	20	20	20	0	20	20	20	20	0	20	0	20	20	20	20	20	20	20	20	20	20	20	20	25	0	25	0	25	25	25	0	25	25	25	0	33.3333	0	0	33.3333
317	Primary hospital	Intermediate title	General practitioner	20	20	0	20	0	20	20	20	20	20	20	20	0	20	0	0	20	20	0	20	0	20	20	20	20	0	20	20	0	20	25	0	25	0	25	0	25	0	25	0	25	0	33.3333	33.3333	0	33.3333
318	Tertiary hospital	Senior title	Gastroenterologist	0	20	0	0	20	20	20	20	20	0	0	20	0	20	20	0	20	20	0	20	20	20	20	0	20	0	20	20	0	20	25	0	25	0	25	25	25	25	25	0	25	0	33.3333	33.3333	0	33.3333
319	Tertiary hospital	Senior title	Gastroenterologist	20	20	20	20	20	20	20	20	20	20	20	20	20	20	20	20	20	20	0	0	20	20	20	20	20	20	20	20	20	20	25	25	25	0	25	0	25	0	25	0	25	0	33.3333	33.3333	0	33.3333
320	Secondary hospital	Junior title	General practitioner	0	20	0	0	0	20	20	20	20	20	0	20	20	20	0	0	20	0	0	0	20	20	20	0	20	20	20	20	0	20	25	0	25	0	25	0	0	25	25	0	25	25	0	33.3333	0	33.3333
321	Secondary hospital	Senior title	Gastroenterologist	20	20	0	0	20	20	20	0	20	0	20	20	0	20	0	0	20	20	0	0	20	20	20	0	20	20	20	20	0	20	25	0	25	0	25	0	0	0	25	0	0	0	33.3333	33.3333	0	33.3333
322	Primary hospital	Junior title	General practitioner	0	20	20	0	0	20	20	20	20	20	20	20	0	20	0	0	20	20	0	20	20	20	0	0	20	0	20	20	0	0	25	0	25	0	25	25	0	25	25	0	25	0	33.3333	33.3333	0	0
323	Secondary hospital	Intermediate title	Gastroenterologist	0	20	0	20	20	20	20	20	20	20	0	20	0	20	20	0	20	20	0	20	20	20	20	20	20	0	20	20	0	20	25	0	25	0	0	25	25	25	25	0	25	0	33.3333	0	0	33.3333
324	Secondary hospital	Senior title	Gastroenterologist	20	20	20	20	20	20	20	20	20	20	20	20	20	20	20	20	20	20	20	20	0	20	20	20	20	0	20	20	20	20	25	0	25	25	25	0	25	25	25	0	25	25	33.3333	0	0	33.3333
325	Primary hospital	Senior title	General practitioner	20	0	20	0	20	0	20	20	20	20	0	20	20	20	20	0	20	0	0	0	20	20	20	20	20	20	20	20	20	20	0	0	25	25	25	25	25	0	25	25	25	0	33.3333	0	0	33.3333
326	Tertiary hospital	Junior title	Gastroenterologist	0	20	0	20	20	0	20	0	20	20	0	20	0	20	20	0	20	20	0	0	0	20	20	20	20	0	20	20	20	20	25	0	25	25	25	0	25	25	25	0	25	25	33.3333	33.3333	0	33.3333
327	Secondary hospital	Intermediate title	General practitioner	20	20	20	20	0	20	20	20	20	0	20	20	20	20	0	20	20	20	0	20	20	20	20	20	20	20	20	20	20	20	0	25	25	25	0	25	25	25	0	25	25	25	33.3333	33.3333	33.3333	33.3333
328	Tertiary hospital	Senior title	Gastroenterologist	0	20	20	20	20	0	20	20	20	20	0	20	20	20	20	0	20	20	0	20	0	20	20	0	20	20	20	20	0	20	25	25	25	25	25	0	25	0	25	0	25	0	33.3333	0	0	33.3333
329	Tertiary hospital	Intermediate title	Gastroenterologist	0	0	0	20	0	20	20	20	20	20	0	20	20	0	0	0	20	20	0	20	20	20	20	20	20	0	20	20	0	0	25	0	25	0	25	0	25	25	25	0	25	0	33.3333	0	0	0
330	Secondary hospital	Intermediate title	Gastroenterologist	20	20	20	0	0	20	20	0	20	20	20	20	20	0	0	0	20	20	0	20	20	20	20	0	20	0	20	20	0	20	25	0	25	0	25	25	25	25	25	0	25	0	33.3333	0	0	0
331	Secondary hospital	Junior title	General practitioner	0	0	0	0	20	20	20	20	20	20	20	20	0	0	0	0	20	20	0	0	20	20	20	0	20	0	20	20	0	20	0	0	25	0	25	25	25	25	0	0	25	0	33.3333	33.3333	0	33.3333
332	Secondary hospital	Junior title	Gastroenterologist	20	20	0	20	0	20	20	20	20	20	20	20	20	20	20	20	20	20	0	20	20	20	20	20	20	20	20	20	20	20	25	0	25	0	25	0	25	25	25	0	25	25	33.3333	33.3333	0	33.3333
333	Tertiary hospital	Intermediate title	Gastroenterologist	20	20	20	20	20	20	20	20	20	20	20	20	20	20	20	20	20	20	20	20	0	20	20	20	20	0	20	20	20	20	25	0	25	25	25	0	25	25	25	0	25	25	33.3333	33.3333	0	33.3333
334	Primary hospital	Intermediate title	General practitioner	0	20	0	0	20	20	20	20	20	20	20	20	20	20	20	0	20	20	0	0	20	20	20	0	20	20	20	20	0	20	25	0	25	0	25	25	25	0	25	25	25	0	0	33.3333	0	33.3333
335	Primary hospital	Intermediate title	General practitioner	0	20	0	20	20	20	20	20	20	0	0	20	0	20	20	20	20	20	0	20	20	20	20	20	20	0	20	20	0	0	25	25	0	0	25	25	25	25	25	0	25	0	33.3333	33.3333	0	0
336	Primary hospital	Junior title	General practitioner	20	0	20	20	20	20	20	20	20	20	20	20	20	20	0	20	20	20	20	20	20	20	20	20	20	20	20	20	20	20	25	0	25	25	25	0	25	25	25	0	25	25	0	0	0	0
337	Secondary hospital	Intermediate title	Gastroenterologist	0	0	20	20	0	20	20	20	20	20	0	0	0	20	0	0	20	0	0	20	20	20	0	0	20	20	20	20	0	20	0	0	0	25	25	25	25	25	25	25	25	0	33.3333	0	0	33.3333
338	Primary hospital	Senior title	General practitioner	0	0	0	0	0	0	20	20	20	20	0	20	20	20	20	20	20	20	0	0	20	20	20	20	20	20	20	20	20	20	0	25	0	25	25	25	25	0	25	25	25	0	0	33.3333	33.3333	33.3333
339	Primary hospital	Intermediate title	General practitioner	20	20	20	20	20	20	20	20	20	20	20	20	20	20	20	0	20	20	0	20	20	20	20	0	20	20	20	20	20	20	25	0	25	0	0	25	25	0	0	0	25	0	33.3333	0	0	33.3333
340	Tertiary hospital	Intermediate title	Gastroenterologist	0	20	20	20	20	0	20	20	20	0	0	20	20	20	20	0	20	20	0	20	0	20	20	20	20	0	0	20	0	20	25	0	25	25	25	0	25	25	25	0	25	25	33.3333	33.3333	0	33.3333
341	Tertiary hospital	Senior title	Gastroenterologist	20	20	0	20	20	20	20	0	20	20	20	20	0	20	20	20	20	20	20	20	20	20	20	20	20	20	20	20	20	20	25	25	25	0	25	25	25	0	25	25	25	0	33.3333	0	0	33.3333
342	Primary hospital	Junior title	Gastroenterologist	20	0	0	0	0	20	0	20	20	20	20	0	20	20	20	0	20	20	0	0	20	20	0	0	20	20	20	0	0	20	25	25	25	0	25	25	25	25	25	25	25	25	33.3333	33.3333	0	33.3333
343	Tertiary hospital	Intermediate title	Gastroenterologist	0	20	20	0	20	20	20	20	20	20	20	20	0	20	20	0	20	20	0	20	20	20	20	0	20	20	20	20	0	20	25	0	25	0	25	25	25	25	25	25	25	0	0	33.3333	0	33.3333
344	Tertiary hospital	Senior title	Gastroenterologist	20	20	20	20	20	20	20	20	20	20	20	20	20	20	20	20	20	20	0	20	20	20	20	0	20	20	20	20	0	20	25	0	25	0	25	25	25	25	25	25	25	25	33.3333	33.3333	0	0
345	Secondary hospital	Senior title	Gastroenterologist	0	20	20	0	0	20	20	20	20	20	20	20	20	0	0	20	20	20	0	20	0	20	20	0	20	20	20	0	0	20	25	0	25	0	0	0	25	25	25	25	25	25	0	33.3333	0	0
346	Secondary hospital	Intermediate title	Gastroenterologist	20	20	0	20	20	20	20	20	20	20	20	20	20	20	20	20	20	20	20	20	20	20	20	20	20	20	20	20	20	20	0	0	25	25	25	0	25	25	25	0	25	25	0	0	0	33.3333
347	Secondary hospital	Senior title	Gastroenterologist	20	20	20	20	20	20	20	20	20	20	20	20	20	20	20	20	20	20	20	20	20	20	20	20	20	20	20	20	20	20	25	25	25	0	25	25	25	0	25	25	25	0	33.3333	33.3333	0	33.3333
348	Primary hospital	Intermediate title	Gastroenterologist	20	20	20	0	0	20	20	20	20	20	20	20	20	20	20	0	0	0	0	0	20	20	20	0	20	20	20	20	0	0	25	25	25	0	25	25	25	0	25	0	25	0	0	33.3333	0	33.3333
349	Tertiary hospital	Senior title	Gastroenterologist	0	20	20	20	0	20	20	20	20	20	0	20	20	20	20	0	20	0	0	20	20	20	20	0	20	0	20	20	0	20	25	0	25	0	25	0	25	25	25	0	25	25	33.3333	33.3333	33.3333	33.3333
350	Primary hospital	Intermediate title	General practitioner	20	0	20	20	20	20	20	20	20	20	20	0	20	20	20	0	20	20	0	0	20	20	20	0	20	20	20	20	0	0	0	0	25	0	25	0	25	0	0	0	25	0	33.3333	33.3333	0	33.3333
351	Primary hospital	Junior title	General practitioner	0	0	20	0	0	0	20	20	20	20	0	20	20	20	20	0	20	20	0	0	20	20	20	20	20	20	20	20	20	20	25	0	25	0	25	25	25	0	25	25	25	0	33.3333	33.3333	33.3333	33.3333
352	Secondary hospital	Intermediate title	Gastroenterologist	20	20	0	0	0	0	20	0	0	20	0	20	0	0	20	0	20	20	0	20	0	20	20	0	20	0	20	20	0	20	25	0	25	0	25	0	25	0	25	0	25	0	33.3333	0	0	33.3333
353	Primary hospital	Intermediate title	General practitioner	20	20	20	20	20	20	20	20	20	20	20	20	20	20	20	20	20	20	20	20	20	20	20	20	20	0	20	20	20	20	25	25	25	0	25	25	25	0	25	0	25	0	0	33.3333	0	0
354	Tertiary hospital	Senior title	Gastroenterologist	20	20	20	20	20	20	20	20	0	20	20	20	20	0	20	20	20	0	0	20	20	20	0	20	20	20	20	0	20	20	25	25	25	25	25	25	25	25	25	25	25	25	33.3333	33.3333	33.3333	0
355	Tertiary hospital	Junior title	Gastroenterologist	20	20	20	0	0	0	20	20	20	20	0	20	20	20	20	20	20	20	0	20	20	20	20	0	0	20	20	20	0	0	25	0	0	25	25	0	0	25	25	0	0	25	33.3333	0	0	33.3333
356	Tertiary hospital	Intermediate title	Gastroenterologist	20	20	0	0	0	0	20	20	20	20	20	20	0	20	20	0	20	20	0	20	0	20	20	20	20	0	20	20	0	20	25	0	25	0	25	0	25	25	25	0	25	0	33.3333	33.3333	0	33.3333
357	Secondary hospital	Intermediate title	Gastroenterologist	20	20	0	0	0	20	20	20	20	20	20	20	20	20	0	0	20	20	0	20	20	20	20	20	20	0	20	20	0	20	25	0	25	0	25	0	25	25	0	0	25	0	33.3333	0	0	33.3333
358	Primary hospital	Intermediate title	General practitioner	0	20	20	20	20	0	20	20	20	20	0	20	20	20	20	0	20	20	20	20	0	20	20	20	20	0	20	20	20	20	25	0	25	25	25	0	25	25	25	0	25	25	33.3333	33.3333	33.3333	33.3333
359	Primary hospital	Intermediate title	General practitioner	20	20	20	20	20	20	20	20	20	20	20	20	20	20	20	20	0	0	0	20	20	20	0	0	20	20	20	0	0	20	25	0	0	25	25	0	25	25	25	0	0	25	33.3333	33.3333	33.3333	33.3333
360	Secondary hospital	Senior title	Gastroenterologist	0	20	20	20	0	20	20	20	20	20	20	20	20	20	0	0	20	20	0	0	20	20	20	0	20	20	20	20	0	20	25	0	25	25	25	25	25	25	25	25	25	25	33.3333	0	33.3333	33.3333
361	Primary hospital	Intermediate title	General practitioner	20	0	20	20	0	20	20	20	20	20	20	20	20	20	20	0	20	20	0	0	20	20	20	20	20	20	20	20	20	20	25	0	25	0	25	0	25	0	25	0	25	0	33.3333	0	0	33.3333
362	Secondary hospital	Senior title	General practitioner	0	20	20	0	20	20	20	20	20	20	20	20	20	20	20	0	20	20	0	0	20	20	20	0	20	20	20	20	0	20	25	0	25	0	25	25	25	25	25	25	25	25	33.3333	33.3333	0	0
363	Primary hospital	Intermediate title	General practitioner	20	20	0	0	0	20	20	20	20	0	20	20	20	20	0	0	20	20	0	20	20	20	20	0	20	0	20	20	0	20	25	0	25	25	25	0	25	25	25	0	25	25	33.3333	33.3333	0	33.3333
364	Tertiary hospital	Senior title	Gastroenterologist	20	20	20	20	20	20	20	20	20	20	20	20	20	20	20	20	20	20	20	20	20	20	20	20	20	20	20	20	20	20	25	0	25	25	25	0	25	25	25	0	25	25	0	0	0	0
365	Tertiary hospital	Intermediate title	Gastroenterologist	20	20	0	20	20	20	20	20	20	20	0	20	0	20	20	0	20	20	0	0	0	20	20	0	20	20	20	20	0	0	25	0	25	0	25	25	25	0	25	0	25	0	33.3333	33.3333	0	33.3333
366	Primary hospital	Senior title	General practitioner	0	20	0	20	0	20	20	20	20	20	0	0	0	0	0	0	20	20	0	20	20	20	20	20	20	0	20	20	0	20	25	0	0	0	25	0	25	0	25	0	25	0	33.3333	33.3333	0	33.3333
367	Tertiary hospital	Intermediate title	General practitioner	20	20	0	20	20	0	20	0	20	20	0	20	0	20	20	0	20	20	20	20	0	20	20	20	20	0	20	20	20	20	25	0	25	0	25	0	25	25	25	0	25	25	33.3333	0	33.3333	33.3333
368	Primary hospital	Intermediate title	General practitioner	20	20	0	0	0	20	20	0	20	20	20	20	0	20	20	0	20	20	0	20	20	20	20	0	20	20	20	20	0	20	25	0	25	0	25	25	25	25	25	25	25	25	33.3333	33.3333	0	0
369	Tertiary hospital	Senior title	Gastroenterologist	20	20	0	20	20	20	20	0	20	20	20	20	0	20	20	20	20	20	0	20	20	20	20	0	20	20	20	20	0	20	0	25	25	0	25	0	25	0	25	0	25	0	0	0	33.3333	33.3333
370	Tertiary hospital	Senior title	Gastroenterologist	20	20	20	20	20	20	20	20	20	20	20	20	20	20	20	20	20	20	20	20	0	20	20	20	20	0	20	20	20	20	25	0	25	25	25	0	25	25	25	0	25	25	33.3333	33.3333	0	33.3333
371	Tertiary hospital	Intermediate title	General practitioner	0	20	20	20	20	0	20	20	20	20	0	20	20	20	20	20	20	20	0	20	20	20	20	0	20	20	20	20	0	20	25	25	25	0	0	25	25	0	0	25	25	0	33.3333	0	0	0
372	Secondary hospital	Intermediate title	General practitioner	20	20	20	20	20	20	20	20	20	20	20	20	20	20	20	20	20	20	20	20	20	20	20	20	20	20	20	20	20	20	25	25	25	0	25	0	25	0	25	0	25	0	33.3333	0	0	33.3333
373	Tertiary hospital	Senior title	Gastroenterologist	0	0	0	0	20	0	20	0	20	20	0	20	0	20	20	0	20	20	0	0	20	20	20	0	20	20	20	20	0	20	25	0	25	0	25	25	25	25	0	25	25	25	0	0	0	0
374	Primary hospital	Senior title	General practitioner	20	20	0	0	0	20	20	20	20	0	20	20	20	0	0	0	0	20	0	20	20	20	20	20	20	20	20	20	20	20	25	0	25	0	25	0	25	25	25	0	25	25	33.3333	33.3333	0	0
375	Tertiary hospital	Junior title	Gastroenterologist	0	0	0	0	0	20	20	0	20	20	20	20	0	0	20	20	0	0	0	20	20	20	20	0	20	20	20	20	0	20	25	25	25	0	25	25	25	25	25	25	25	0	33.3333	33.3333	0	0
376	Primary hospital	Junior title	General practitioner	20	20	0	0	0	20	20	20	20	20	20	20	0	0	0	0	20	20	0	20	20	20	0	20	20	0	20	20	0	20	0	0	25	0	25	0	25	0	25	25	25	25	33.3333	0	33.3333	33.3333
377	Secondary hospital	Intermediate title	General practitioner	0	20	20	20	20	0	20	20	20	20	0	20	20	20	20	20	20	20	0	20	20	20	20	0	20	20	20	20	0	20	25	25	25	25	25	0	25	25	25	0	25	25	0	33.3333	0	0
378	Tertiary hospital	Intermediate title	General practitioner	20	0	20	20	20	20	20	20	20	20	20	20	20	20	20	20	20	20	20	20	20	20	20	20	20	20	20	20	20	20	25	0	25	0	25	0	25	0	25	0	25	0	33.3333	0	0	33.3333
379	Secondary hospital	Intermediate title	General practitioner	20	0	0	20	0	0	20	20	0	20	20	20	0	20	20	0	20	20	0	0	0	20	20	0	20	0	20	20	0	20	0	0	25	0	25	25	25	25	0	0	25	0	33.3333	33.3333	0	33.3333
380	Tertiary hospital	Intermediate title	General practitioner	0	0	20	0	20	0	20	20	20	20	0	20	20	20	20	0	20	20	0	0	20	20	20	0	20	20	20	20	0	20	0	0	25	0	25	0	25	25	25	0	25	25	33.3333	0	33.3333	33.3333
381	Primary hospital	Junior title	General practitioner	20	20	20	20	20	20	20	20	20	20	20	20	20	0	20	20	20	20	0	20	20	20	20	20	20	0	20	20	0	20	25	0	0	0	25	0	25	0	25	0	25	25	33.3333	33.3333	33.3333	33.3333
382	Secondary hospital	Intermediate title	Gastroenterologist	20	20	20	20	20	20	20	20	20	20	20	20	20	20	20	20	20	20	20	20	20	20	20	0	20	20	20	20	0	20	0	25	25	0	25	25	25	0	25	25	25	0	0	33.3333	0	33.3333
383	Tertiary hospital	Junior title	Gastroenterologist	20	20	20	0	20	20	20	20	20	20	0	20	20	20	0	0	20	20	0	20	20	0	20	0	20	0	20	20	0	20	25	0	25	0	25	25	25	0	25	0	25	0	33.3333	0	33.3333	33.3333
384	Secondary hospital	Intermediate title	General practitioner	20	20	0	0	20	20	20	0	20	20	20	20	0	0	20	0	20	20	0	0	0	20	20	20	0	0	20	20	0	20	25	0	25	0	25	25	25	25	25	0	25	0	33.3333	33.3333	0	33.3333
385	Tertiary hospital	Senior title	General practitioner	20	20	20	20	20	20	20	20	20	20	20	20	20	20	20	20	20	20	20	20	20	20	20	20	20	20	20	20	20	20	25	0	25	0	25	0	25	0	25	0	25	0	0	0	0	33.3333
386	Primary hospital	Senior title	General practitioner	20	0	0	20	20	0	20	0	20	20	0	20	0	20	20	0	20	20	20	0	20	20	20	20	20	20	20	20	20	20	0	0	25	0	25	25	25	0	25	25	25	0	33.3333	0	33.3333	33.3333
387	Secondary hospital	Junior title	Gastroenterologist	20	20	0	0	20	20	20	20	20	20	20	20	20	0	20	0	20	20	0	0	20	20	0	0	20	0	20	20	0	20	0	0	25	0	25	25	25	25	0	0	25	25	33.3333	33.3333	33.3333	33.3333
388	Secondary hospital	Junior title	Gastroenterologist	20	20	0	0	0	20	20	0	20	20	20	20	0	20	20	0	20	20	0	0	20	20	20	20	20	0	20	20	0	0	25	25	25	0	0	25	25	25	25	0	25	0	33.3333	33.3333	0	0
389	Secondary hospital	Senior title	Gastroenterologist	20	20	20	20	20	20	20	20	20	20	20	20	20	20	20	20	20	0	20	20	20	20	20	20	20	20	20	20	20	20	25	0	25	25	25	0	25	25	25	0	25	25	0	0	0	0
390	Primary hospital	Senior title	General practitioner	0	0	20	0	20	20	20	20	20	20	20	20	20	0	0	0	20	20	0	0	20	20	20	0	20	20	20	20	0	20	25	0	25	0	25	25	25	25	25	0	25	0	33.3333	0	0	33.3333
391	Primary hospital	Intermediate title	General practitioner	20	20	20	0	0	20	20	20	0	20	20	0	20	20	0	0	20	20	0	0	0	20	20	20	20	20	20	20	0	0	0	0	25	0	25	25	25	25	0	0	25	0	33.3333	33.3333	0	33.3333
392	Primary hospital	Intermediate title	General practitioner	20	20	20	0	20	20	20	20	20	20	20	20	20	20	20	20	20	20	0	20	20	20	20	0	20	20	20	20	0	20	25	25	25	0	25	0	25	0	25	0	25	0	33.3333	0	0	33.3333
393	Tertiary hospital	Senior title	Gastroenterologist	20	0	0	20	0	20	20	20	20	0	20	20	20	20	0	0	20	20	0	20	0	20	20	0	0	0	20	20	0	0	25	0	25	0	25	0	25	0	25	0	25	0	33.3333	0	0	33.3333
394	Tertiary hospital	Intermediate title	Gastroenterologist	20	20	0	20	0	20	20	20	20	20	20	20	20	20	20	0	20	20	0	0	0	20	20	0	20	0	20	20	0	20	25	0	25	0	25	0	25	25	25	0	25	25	33.3333	0	0	33.3333
395	Primary hospital	Intermediate title	Gastroenterologist	0	20	0	0	0	20	20	20	20	20	0	20	0	20	0	20	20	20	0	20	20	20	20	20	20	20	20	0	0	20	25	25	25	25	0	25	25	25	0	25	25	25	0	33.3333	0	0
396	Tertiary hospital	Senior title	Gastroenterologist	20	20	20	0	20	20	20	20	20	20	20	20	0	20	0	0	20	20	0	20	20	20	20	0	20	0	0	20	0	0	25	0	25	0	25	25	25	0	25	25	25	0	0	0	33.3333	0
397	Tertiary hospital	Senior title	General practitioner	20	20	20	20	20	20	20	20	20	20	20	20	20	20	20	20	20	20	20	20	20	20	20	20	20	20	20	20	20	20	25	0	25	0	25	0	25	0	25	0	25	0	33.3333	0	0	33.3333
[truncated: 53 more columns]
