# Supplementary material for: Significant improvement of physicians’ knowledge and clinical practice: an opportune, effective, and convenient continuing medical education program on functional dyspepsia
Source: Front Med (Lausanne). 2024 Apr 10;11:1338206. doi: 10.3389/fmed.2024.1338206 (PMC11039830; doi:10.3389/fmed.2024.1338206)
Supplement: Supplementary file 2 [file Data_Sheet_2.XLSX]

## Sheet: Sheet1
Case number	Occupation	Training	Doctor number	Level of hospital	Titles of occupation	Diagnosis	Upper gastrointestinal endoscopy	Examination	Treatment	Prokinetic drugs	Acid-suppressive drugs
1	Gastroenterologist	before training	42	Primary hospital	Senior title	PDS	na	N	Y	1	0
2	Gastroenterologist	before training	42	Primary hospital	Senior title	EPS	na	N	Y	1	0
3	Gastroenterologist	before training	42	Primary hospital	Senior title	PDS	na	N	Y	1	0
4	Gastroenterologist	before training	124	Primary hospital	Intermediate title	PDS	na	N	Y	1	1
5	Gastroenterologist	before training	124	Primary hospital	Intermediate title	PDS	na	N	Y	0	1
6	Gastroenterologist	before training	124	Primary hospital	Intermediate title	PDS	na	N	Y	1	0
7	Gastroenterologist	before training	395	Primary hospital	Intermediate title	PDS	0	Y	N	na	na
8	Gastroenterologist	before training	395	Primary hospital	Intermediate title	PDS	1	Y	N	na	na
9	Gastroenterologist	before training	395	Primary hospital	Intermediate title	PDS	1	Y	N	na	na
10	Gastroenterologist	before training	12	Secondary hospital	Intermediate title	PDS	1	Y	N	na	na
11	Gastroenterologist	before training	12	Secondary hospital	Intermediate title	EPS	1	Y	N	na	na
12	Gastroenterologist	before training	12	Secondary hospital	Intermediate title	EPS	1	Y	N	na	na
13	Gastroenterologist	before training	36	Secondary hospital	Intermediate title	EPS	na	N	Y	1	0
14	Gastroenterologist	before training	36	Secondary hospital	Intermediate title	PDS&EPS	na	N	Y	1	0
15	Gastroenterologist	before training	36	Secondary hospital	Intermediate title	EPS	na	N	Y	1	1
16	Gastroenterologist	before training	47	Secondary hospital	Senior title	PDS&EPS	na	N	Y	1	0
17	Gastroenterologist	before training	47	Secondary hospital	Senior title	PDS&EPS	na	N	Y	1	0
18	Gastroenterologist	before training	47	Secondary hospital	Senior title	PDS&EPS	na	N	Y	1	0
19	Gastroenterologist	before training	63	Secondary hospital	Junior title	PDS&EPS	0	Y	N	na	na
20	Gastroenterologist	before training	63	Secondary hospital	Junior title	PDS	0	Y	N	na	na
21	Gastroenterologist	before training	63	Secondary hospital	Junior title	EPS	0	Y	N	na	na
22	Gastroenterologist	before training	77	Secondary hospital	Senior title	PDS&EPS	0	Y	N	na	na
23	Gastroenterologist	before training	77	Secondary hospital	Senior title	PDS	1	Y	N	na	na
24	Gastroenterologist	before training	77	Secondary hospital	Senior title	PDS&EPS	1	Y	N	na	na
25	Gastroenterologist	before training	83	Secondary hospital	Intermediate title	PDS	na	N	Y	1	0
26	Gastroenterologist	before training	83	Secondary hospital	Intermediate title	EPS	1	Y	N	na	na
27	Gastroenterologist	before training	83	Secondary hospital	Intermediate title	EPS	0	Y	N	na	na
28	Gastroenterologist	before training	94	Secondary hospital	Senior title	EPS	na	N	Y	1	1
29	Gastroenterologist	before training	94	Secondary hospital	Senior title	PDS	na	N	Y	1	0
30	Gastroenterologist	before training	94	Secondary hospital	Senior title	EPS	na	N	Y	0	0
31	Gastroenterologist	before training	136	Secondary hospital	Senior title	PDS	na	N	Y	0	0
32	Gastroenterologist	before training	136	Secondary hospital	Senior title	EPS	na	N	Y	1	0
33	Gastroenterologist	before training	136	Secondary hospital	Senior title	PDS	na	N	Y	1	1
34	Gastroenterologist	before training	241	Secondary hospital	Senior title	PDS	na	N	Y	1	0
35	Gastroenterologist	before training	241	Secondary hospital	Senior title	EPS	na	N	Y	0	0
36	Gastroenterologist	before training	241	Secondary hospital	Senior title	EPS	na	N	Y	1	1
37	Gastroenterologist	before training	265	Secondary hospital	Junior title	PDS	na	N	Y	1	0
38	Gastroenterologist	before training	265	Secondary hospital	Junior title	PDS	na	N	Y	1	0
39	Gastroenterologist	before training	291	Secondary hospital	Senior title	EPS	na	N	Y	1	0
40	Gastroenterologist	before training	291	Secondary hospital	Senior title	PDS&EPS	na	N	Y	0	0
41	Gastroenterologist	before training	291	Secondary hospital	Senior title	PDS&EPS	na	N	Y	1	0
42	Gastroenterologist	before training	291	Secondary hospital	Senior title	EPS	na	N	Y	1	0
43	Gastroenterologist	before training	302	Secondary hospital	Intermediate title	PDS	na	N	Y	1	1
44	Gastroenterologist	before training	302	Secondary hospital	Intermediate title	EPS	na	N	Y	1	1
45	Gastroenterologist	before training	311	Secondary hospital	Junior title	PDS&EPS	0	Y	N	na	na
46	Gastroenterologist	before training	311	Secondary hospital	Junior title	EPS	0	Y	N	na	na
47	Gastroenterologist	before training	311	Secondary hospital	Junior title	PDS	0	Y	N	na	na
48	Gastroenterologist	before training	345	Secondary hospital	Senior title	PDS	0	Y	N	na	na
49	Gastroenterologist	before training	345	Secondary hospital	Senior title	PDS	1	Y	N	na	na
50	Gastroenterologist	before training	345	Secondary hospital	Senior title	PDS&EPS	1	Y	N	na	na
51	Gastroenterologist	before training	345	Secondary hospital	Senior title	PDS	0	Y	N	na	na
52	Gastroenterologist	before training	357	Secondary hospital	Intermediate title	PDS&EPS	na	N	Y	1	0
53	Gastroenterologist	before training	357	Secondary hospital	Intermediate title	EPS	na	N	Y	1	0
54	Gastroenterologist	before training	357	Secondary hospital	Intermediate title	EPS	na	N	Y	1	0
55	Gastroenterologist	before training	360	Secondary hospital	Senior title	PDS	na	N	Y	1	0
56	Gastroenterologist	before training	360	Secondary hospital	Senior title	PDS&EPS	na	N	Y	1	0
57	Gastroenterologist	before training	360	Secondary hospital	Senior title	EPS	na	N	Y	1	0
58	Gastroenterologist	before training	382	Secondary hospital	Intermediate title	PDS	na	N	Y	1	0
59	Gastroenterologist	before training	382	Secondary hospital	Intermediate title	PDS	na	N	Y	1	0
60	Gastroenterologist	before training	382	Secondary hospital	Intermediate title	PDS&EPS	na	N	Y	1	0
61	Gastroenterologist	before training	382	Secondary hospital	Intermediate title	PDS	na	N	Y	1	0
62	Gastroenterologist	before training	387	Secondary hospital	Junior title	PDS	1	Y	N	na	na
63	Gastroenterologist	before training	387	Secondary hospital	Junior title	PDS	na	N	Y	1	0
64	Gastroenterologist	before training	387	Secondary hospital	Junior title	EPS	1	Y	N	na	na
65	Gastroenterologist	before training	5	Secondary hospital	Senior title	PDS&EPS	na	N	Y	1	1
66	Gastroenterologist	before training	5	Secondary hospital	Senior title	EPS	na	N	Y	0	1
67	Gastroenterologist	before training	5	Secondary hospital	Senior title	PDS	na	N	Y	1	1
68	Gastroenterologist	before training	6	Secondary hospital	Senior title	PDS&EPS	1	Y	N	na	na
69	Gastroenterologist	before training	6	Secondary hospital	Senior title	PDS	1	Y	N	na	na
70	Gastroenterologist	before training	6	Secondary hospital	Senior title	EPS	0	Y	N	na	na
71	Gastroenterologist	before training	7	Secondary hospital	Intermediate title	PDS	0	Y	N	na	na
72	Gastroenterologist	before training	11	Secondary hospital	Senior title	EPS	na	N	Y	1	0
73	Gastroenterologist	before training	11	Secondary hospital	Senior title	EPS	na	N	Y	1	0
74	Gastroenterologist	before training	11	Secondary hospital	Senior title	PDS	na	N	Y	1	0
75	Gastroenterologist	before training	13	Secondary hospital	Senior title	EPS	na	N	Y	0	1
76	Gastroenterologist	before training	13	Secondary hospital	Senior title	PDS&EPS	na	N	Y	1	0
77	Gastroenterologist	before training	13	Secondary hospital	Senior title	PDS&EPS	na	N	Y	1	0
78	Gastroenterologist	before training	18	Secondary hospital	Intermediate title	PDS	1	Y	N	na	na
79	Gastroenterologist	before training	18	Secondary hospital	Intermediate title	PDS	1	Y	N	na	na
80	Gastroenterologist	before training	18	Secondary hospital	Intermediate title	PDS&EPS	0	Y	N	na	na
81	Gastroenterologist	before training	24	Secondary hospital	Senior title	EPS	na	N	Y	1	0
82	Gastroenterologist	before training	24	Secondary hospital	Senior title	EPS	na	N	Y	1	0
83	Gastroenterologist	before training	24	Secondary hospital	Senior title	EPS	na	N	Y	1	0
84	Gastroenterologist	before training	51	Secondary hospital	Senior title	PDS&EPS	na	N	Y	1	1
85	Gastroenterologist	before training	52	Secondary hospital	Senior title	PDS	na	N	Y	1	0
86	Gastroenterologist	before training	52	Secondary hospital	Senior title	PDS	na	N	Y	1	0
87	Gastroenterologist	before training	52	Secondary hospital	Senior title	PDS	na	N	Y	1	1
88	Gastroenterologist	before training	58	Secondary hospital	Senior title	PDS&EPS	1	Y	N	na	na
89	Gastroenterologist	before training	58	Secondary hospital	Senior title	PDS	1	Y	N	na	na
90	Gastroenterologist	before training	58	Secondary hospital	Senior title	PDS	1	Y	N	na	na
91	Gastroenterologist	before training	58	Secondary hospital	Senior title	PDS	0	Y	N	na	na
92	Gastroenterologist	before training	58	Secondary hospital	Senior title	PDS	0	Y	N	na	na
93	Gastroenterologist	before training	58	Secondary hospital	Senior title	PDS	1	Y	N	na	na
94	Gastroenterologist	before training	58	Secondary hospital	Senior title	PDS	1	Y	N	na	na
95	Gastroenterologist	before training	58	Secondary hospital	Senior title	EPS	1	Y	N	na	na
96	Gastroenterologist	before training	58	Secondary hospital	Senior title	PDS	1	Y	N	na	na
97	Gastroenterologist	before training	58	Secondary hospital	Senior title	PDS	1	Y	N	na	na
98	Gastroenterologist	before training	61	Secondary hospital	Intermediate title	PDS	0	Y	N	na	na
99	Gastroenterologist	before training	61	Secondary hospital	Intermediate title	EPS	1	Y	N	na	na
100	Gastroenterologist	before training	61	Secondary hospital	Intermediate title	PDS	1	Y	N	na	na
101	Gastroenterologist	before training	64	Secondary hospital	Senior title	EPS	na	N	Y	1	1
102	Gastroenterologist	before training	64	Secondary hospital	Senior title	PDS	na	N	Y	1	0
103	Gastroenterologist	before training	64	Secondary hospital	Senior title	PDS	na	N	Y	1	1
104	Gastroenterologist	before training	89	Secondary hospital	Senior title	PDS&EPS	na	N	Y	1	0
105	Gastroenterologist	before training	89	Secondary hospital	Senior title	EPS	na	N	Y	1	0
106	Gastroenterologist	before training	89	Secondary hospital	Senior title	PDS&EPS	na	N	Y	1	0
107	Gastroenterologist	before training	89	Secondary hospital	Senior title	EPS	na	N	Y	1	0
108	Gastroenterologist	before training	89	Secondary hospital	Senior title	EPS	na	N	Y	1	0
109	Gastroenterologist	before training	98	Secondary hospital	Intermediate title	PDS&EPS	1	Y	N	na	na
110	Gastroenterologist	before training	98	Secondary hospital	Intermediate title	EPS	1	Y	N	na	na
111	Gastroenterologist	before training	98	Secondary hospital	Intermediate title	PDS&EPS	1	Y	N	na	na
112	Gastroenterologist	before training	98	Secondary hospital	Intermediate title	PDS	na	N	Y	1	1
113	Gastroenterologist	before training	99	Secondary hospital	Senior title	PDS	na	N	Y	1	0
114	Gastroenterologist	before training	104	Secondary hospital	Senior title	PDS	0	Y	N	na	na
115	Gastroenterologist	before training	104	Secondary hospital	Senior title	EPS	0	Y	N	na	na
116	Gastroenterologist	before training	104	Secondary hospital	Senior title	EPS	1	Y	N	na	na
117	Gastroenterologist	before training	125	Secondary hospital	Intermediate title	PDS	1	Y	N	na	na
118	Gastroenterologist	before training	125	Secondary hospital	Intermediate title	PDS	0	Y	N	na	na
119	Gastroenterologist	before training	144	Secondary hospital	Intermediate title	PDS	na	N	Y	1	0
120	Gastroenterologist	before training	144	Secondary hospital	Intermediate title	PDS	na	N	Y	1	0
121	Gastroenterologist	before training	144	Secondary hospital	Intermediate title	EPS	na	N	Y	1	0
122	Gastroenterologist	before training	144	Secondary hospital	Intermediate title	EPS	na	N	Y	1	0
123	Gastroenterologist	before training	145	Secondary hospital	Intermediate title	PDS&EPS	0	Y	N	na	na
124	Gastroenterologist	before training	145	Secondary hospital	Intermediate title	PDS	1	Y	N	na	na
125	Gastroenterologist	before training	145	Secondary hospital	Intermediate title	EPS	0	Y	N	na	na
126	Gastroenterologist	before training	161	Secondary hospital	Junior title	PDS	0	Y	N	na	na
127	Gastroenterologist	before training	166	Secondary hospital	Senior title	PDS	na	N	Y	1	0
128	Gastroenterologist	before training	166	Secondary hospital	Senior title	EPS	na	N	Y	1	0
129	Gastroenterologist	before training	166	Secondary hospital	Senior title	PDS	na	N	Y	1	0
130	Gastroenterologist	before training	200	Secondary hospital	Intermediate title	PDS	na	N	Y	1	0
131	Gastroenterologist	before training	200	Secondary hospital	Intermediate title	PDS	na	N	Y	0	1
132	Gastroenterologist	before training	200	Secondary hospital	Intermediate title	EPS	na	N	Y	1	0
133	Gastroenterologist	before training	215	Secondary hospital	Senior title	EPS	na	N	Y	1	1
134	Gastroenterologist	before training	215	Secondary hospital	Senior title	PDS&EPS	na	N	Y	1	1
135	Gastroenterologist	before training	215	Secondary hospital	Senior title	PDS	na	N	Y	1	1
136	Gastroenterologist	before training	221	Secondary hospital	Junior title	PDS	1	Y	N	na	na
137	Gastroenterologist	before training	221	Secondary hospital	Junior title	PDS	1	Y	N	na	na
138	Gastroenterologist	before training	221	Secondary hospital	Junior title	PDS	1	Y	N	na	na
139	Gastroenterologist	before training	231	Secondary hospital	Senior title	PDS	na	N	Y	1	0
140	Gastroenterologist	before training	231	Secondary hospital	Senior title	EPS	na	N	Y	1	0
141	Gastroenterologist	before training	231	Secondary hospital	Senior title	PDS	na	N	Y	1	0
142	Gastroenterologist	before training	281	Secondary hospital	Intermediate title	PDS	na	N	Y	1	1
143	Gastroenterologist	before training	281	Secondary hospital	Intermediate title	PDS	na	N	Y	1	0
144	Gastroenterologist	before training	281	Secondary hospital	Intermediate title	PDS	na	N	Y	1	1
145	Gastroenterologist	before training	293	Secondary hospital	Senior title	PDS&EPS	na	N	Y	1	0
146	Gastroenterologist	before training	294	Secondary hospital	Intermediate title	PDS&EPS	1	Y	N	na	na
147	Gastroenterologist	before training	294	Secondary hospital	Intermediate title	EPS	1	Y	N	na	na
148	Gastroenterologist	before training	294	Secondary hospital	Intermediate title	PDS	1	Y	N	na	na
149	Gastroenterologist	before training	296	Secondary hospital	Senior title	EPS	na	N	Y	1	0
150	Gastroenterologist	before training	296	Secondary hospital	Senior title	PDS&EPS	na	N	Y	1	1
151	Gastroenterologist	before training	296	Secondary hospital	Senior title	PDS	na	N	Y	1	0
152	Gastroenterologist	before training	313	Secondary hospital	Intermediate title	PDS&EPS	na	N	Y	1	1
153	Gastroenterologist	before training	313	Secondary hospital	Intermediate title	EPS	na	N	Y	1	0
154	Gastroenterologist	before training	313	Secondary hospital	Intermediate title	PDS&EPS	na	N	Y	1	1
155	Gastroenterologist	before training	315	Secondary hospital	Senior title	EPS	na	N	Y	1	0
156	Gastroenterologist	before training	315	Secondary hospital	Senior title	PDS	na	N	Y	1	0
157	Gastroenterologist	before training	323	Secondary hospital	Intermediate title	PDS	na	N	Y	1	0
158	Gastroenterologist	before training	323	Secondary hospital	Intermediate title	PDS	na	N	Y	1	0
159	Gastroenterologist	before training	323	Secondary hospital	Intermediate title	PDS	na	N	Y	1	0
160	Gastroenterologist	before training	324	Secondary hospital	Senior title	EPS	na	N	Y	1	0
161	Gastroenterologist	before training	324	Secondary hospital	Senior title	PDS	na	N	Y	1	0
162	Gastroenterologist	before training	324	Secondary hospital	Senior title	EPS	na	N	Y	1	0
163	Gastroenterologist	before training	324	Secondary hospital	Senior title	EPS	na	N	Y	1	0
164	Gastroenterologist	before training	330	Secondary hospital	Intermediate title	PDS&EPS	na	N	Y	0	0
165	Gastroenterologist	before training	337	Secondary hospital	Intermediate title	PDS	na	N	Y	1	1
166	Gastroenterologist	before training	346	Secondary hospital	Intermediate title	PDS	na	N	Y	1	0
167	Gastroenterologist	before training	346	Secondary hospital	Intermediate title	EPS	na	N	Y	1	0
168	Gastroenterologist	before training	346	Secondary hospital	Intermediate title	EPS	na	N	Y	1	0
169	Gastroenterologist	before training	347	Secondary hospital	Senior title	EPS	na	N	Y	1	0
170	Gastroenterologist	before training	347	Secondary hospital	Senior title	PDS&EPS	na	N	Y	1	0
171	Gastroenterologist	before training	388	Secondary hospital	Junior title	PDS	na	N	Y	0	1
172	Gastroenterologist	before training	388	Secondary hospital	Junior title	PDS	1	Y	N	na	na
173	Gastroenterologist	before training	388	Secondary hospital	Junior title	EPS	1	Y	N	na	na
174	Gastroenterologist	before training	389	Secondary hospital	Senior title	PDS	na	N	Y	1	1
175	Gastroenterologist	before training	389	Secondary hospital	Senior title	EPS	na	N	Y	1	0
176	Gastroenterologist	before training	389	Secondary hospital	Senior title	EPS	na	N	Y	1	1
177	Gastroenterologist	before training	27	Tertiary hospital	Junior title	PDS	1	Y	N	na	na
178	Gastroenterologist	before training	27	Tertiary hospital	Junior title	PDS&EPS	1	Y	N	na	na
179	Gastroenterologist	before training	27	Tertiary hospital	Junior title	PDS	1	Y	N	na	na
180	Gastroenterologist	before training	50	Tertiary hospital	Junior title	PDS&EPS	1	Y	N	na	na
181	Gastroenterologist	before training	50	Tertiary hospital	Junior title	EPS	1	Y	N	na	na
182	Gastroenterologist	before training	67	Tertiary hospital	Senior title	PDS	na	N	Y	1	0
183	Gastroenterologist	before training	67	Tertiary hospital	Senior title	EPS	na	N	Y	1	1
184	Gastroenterologist	before training	68	Tertiary hospital	Senior title	PDS	0	Y	N	na	na
185	Gastroenterologist	before training	68	Tertiary hospital	Senior title	PDS	0	Y	N	na	na
186	Gastroenterologist	before training	68	Tertiary hospital	Senior title	PDS&EPS	0	Y	N	na	na
187	Gastroenterologist	before training	78	Tertiary hospital	Intermediate title	PDS	na	N	Y	1	0
188	Gastroenterologist	before training	78	Tertiary hospital	Intermediate title	EPS	na	N	Y	0	1
189	Gastroenterologist	before training	78	Tertiary hospital	Intermediate title	PDS	na	N	Y	1	0
190	Gastroenterologist	before training	155	Tertiary hospital	Junior title	EPS	1	Y	N	na	na
191	Gastroenterologist	before training	217	Tertiary hospital	Senior title	PDS&EPS	1	Y	N	na	na
192	Gastroenterologist	before training	217	Tertiary hospital	Senior title	PDS	1	Y	N	na	na
193	Gastroenterologist	before training	217	Tertiary hospital	Senior title	EPS	1	Y	N	na	na
194	Gastroenterologist	before training	318	Tertiary hospital	Senior title	PDS&EPS	na	N	Y	1	0
195	Gastroenterologist	before training	318	Tertiary hospital	Senior title	PDS	na	N	Y	1	0
196	Gastroenterologist	before training	318	Tertiary hospital	Senior title	PDS	na	N	Y	1	0
197	Gastroenterologist	before training	328	Tertiary hospital	Senior title	PDS&EPS	1	Y	N	na	na
198	Gastroenterologist	before training	328	Tertiary hospital	Senior title	PDS&EPS	na	N	Y	1	0
199	Gastroenterologist	before training	328	Tertiary hospital	Senior title	PDS&EPS	na	N	Y	1	1
200	Gastroenterologist	before training	354	Tertiary hospital	Senior title	PDS&EPS	na	N	Y	1	1
201	Gastroenterologist	before training	354	Tertiary hospital	Senior title	PDS	1	Y	N	na	na
202	Gastroenterologist	before training	354	Tertiary hospital	Senior title	PDS	1	Y	N	na	na
203	Gastroenterologist	before training	375	Tertiary hospital	Junior title	PDS	na	N	Y	0	1
204	Gastroenterologist	before training	375	Tertiary hospital	Junior title	PDS&EPS	na	N	Y	0	1
205	Gastroenterologist	before training	375	Tertiary hospital	Junior title	PDS	na	N	Y	1	0
206	Gastroenterologist	before training	383	Tertiary hospital	Junior title	PDS&EPS	na	N	Y	0	1
207	Gastroenterologist	before training	383	Tertiary hospital	Junior title	EPS	1	Y	N	na	na
208	Gastroenterologist	before training	383	Tertiary hospital	Junior title	EPS	1	Y	N	na	na
209	Gastroenterologist	before training	393	Tertiary hospital	Senior title	PDS&EPS	na	N	Y	1	0
210	Gastroenterologist	before training	2	Tertiary hospital	Senior title	PDS&EPS	1	Y	N	na	na
211	Gastroenterologist	before training	2	Tertiary hospital	Senior title	PDS	1	Y	N	na	na
212	Gastroenterologist	before training	2	Tertiary hospital	Senior title	EPS	na	N	Y	1	0
213	Gastroenterologist	before training	16	Tertiary hospital	Intermediate title	PDS&EPS	na	N	Y	1	0
214	Gastroenterologist	before training	16	Tertiary hospital	Intermediate title	PDS	na	N	Y	1	0
215	Gastroenterologist	before training	16	Tertiary hospital	Intermediate title	EPS	na	N	Y	1	0
216	Gastroenterologist	before training	22	Tertiary hospital	Intermediate title	PDS	0	Y	N	na	na
217	Gastroenterologist	before training	22	Tertiary hospital	Intermediate title	PDS&EPS	1	Y	N	na	na
218	Gastroenterologist	before training	22	Tertiary hospital	Intermediate title	PDS&EPS	0	Y	N	na	na
219	Gastroenterologist	before training	29	Tertiary hospital	Senior title	PDS	na	N	Y	1	1
220	Gastroenterologist	before training	29	Tertiary hospital	Senior title	EPS	na	N	Y	0	0
221	Gastroenterologist	before training	29	Tertiary hospital	Senior title	EPS	na	N	Y	1	0
222	Gastroenterologist	before training	30	Tertiary hospital	Intermediate title	PDS	na	N	Y	1	0
223	Gastroenterologist	before training	30	Tertiary hospital	Intermediate title	PDS&EPS	na	N	Y	0	1
224	Gastroenterologist	before training	30	Tertiary hospital	Intermediate title	EPS	na	N	Y	0	1
225	Gastroenterologist	before training	32	Tertiary hospital	Senior title	PDS	na	N	Y	1	0
226	Gastroenterologist	before training	32	Tertiary hospital	Senior title	PDS	na	N	Y	1	0
227	Gastroenterologist	before training	32	Tertiary hospital	Senior title	PDS&EPS	na	N	Y	1	0
228	Gastroenterologist	before training	38	Tertiary hospital	Senior title	EPS	na	N	Y	1	1
229	Gastroenterologist	before training	38	Tertiary hospital	Senior title	EPS	na	N	Y	1	1
230	Gastroenterologist	before training	38	Tertiary hospital	Senior title	EPS	na	N	Y	1	0
231	Gastroenterologist	before training	54	Tertiary hospital	Intermediate title	PDS&EPS	1	Y	N	na	na
232	Gastroenterologist	before training	54	Tertiary hospital	Intermediate title	PDS&EPS	1	Y	N	na	na
233	Gastroenterologist	before training	54	Tertiary hospital	Intermediate title	EPS	1	Y	N	na	na
234	Gastroenterologist	before training	54	Tertiary hospital	Intermediate title	EPS	0	Y	N	na	na
235	Gastroenterologist	before training	54	Tertiary hospital	Intermediate title	EPS	0	Y	N	na	na
236	Gastroenterologist	before training	54	Tertiary hospital	Intermediate title	PDS	0	Y	N	na	na
237	Gastroenterologist	before training	54	Tertiary hospital	Intermediate title	EPS	0	Y	N	na	na
238	Gastroenterologist	before training	54	Tertiary hospital	Intermediate title	EPS	0	Y	N	na	na
239	Gastroenterologist	before training	56	Tertiary hospital	Senior title	PDS&EPS	na	N	Y	1	0
240	Gastroenterologist	before training	56	Tertiary hospital	Senior title	PDS&EPS	na	N	Y	1	0
241	Gastroenterologist	before training	65	Tertiary hospital	Junior title	PDS&EPS	0	Y	N	na	na
242	Gastroenterologist	before training	65	Tertiary hospital	Junior title	PDS&EPS	1	Y	N	na	na
243	Gastroenterologist	before training	72	Tertiary hospital	Senior title	PDS	na	N	Y	1	0
244	Gastroenterologist	before training	72	Tertiary hospital	Senior title	PDS	na	N	Y	1	0
245	Gastroenterologist	before training	72	Tertiary hospital	Senior title	PDS	na	N	Y	1	0
246	Gastroenterologist	before training	76	Tertiary hospital	Intermediate title	PDS	1	Y	N	na	na
247	Gastroenterologist	before training	76	Tertiary hospital	Intermediate title	PDS	1	Y	N	na	na
248	Gastroenterologist	before training	76	Tertiary hospital	Intermediate title	PDS	1	Y	N	na	na
249	Gastroenterologist	before training	87	Tertiary hospital	Senior title	PDS	na	N	Y	1	0
250	Gastroenterologist	before training	87	Tertiary hospital	Senior title	EPS	na	N	Y	1	1
251	Gastroenterologist	before training	87	Tertiary hospital	Senior title	PDS	na	N	Y	1	0
252	Gastroenterologist	before training	92	Tertiary hospital	Junior title	PDS	0	Y	N	na	na
253	Gastroenterologist	before training	92	Tertiary hospital	Junior title	EPS	1	Y	N	na	na
254	Gastroenterologist	before training	92	Tertiary hospital	Junior title	PDS	1	Y	N	na	na
255	Gastroenterologist	before training	95	Tertiary hospital	Senior title	PDS	na	N	Y	1	0
256	Gastroenterologist	before training	95	Tertiary hospital	Senior title	PDS	na	N	Y	1	0
257	Gastroenterologist	before training	95	Tertiary hospital	Senior title	PDS	na	N	Y	1	0
258	Gastroenterologist	before training	96	Tertiary hospital	Intermediate title	PDS	na	N	Y	1	0
259	Gastroenterologist	before training	96	Tertiary hospital	Intermediate title	PDS	na	N	Y	1	0
260	Gastroenterologist	before training	96	Tertiary hospital	Intermediate title	PDS	na	N	Y	1	0
261	Gastroenterologist	before training	103	Tertiary hospital	Senior title	PDS	0	Y	N	na	na
262	Gastroenterologist	before training	103	Tertiary hospital	Senior title	PDS	1	Y	N	na	na
263	Gastroenterologist	before training	103	Tertiary hospital	Senior title	PDS	1	Y	N	na	na
264	Gastroenterologist	before training	103	Tertiary hospital	Senior title	PDS	1	Y	N	na	na
265	Gastroenterologist	before training	105	Tertiary hospital	Senior title	PDS	na	N	Y	1	0
266	Gastroenterologist	before training	105	Tertiary hospital	Senior title	PDS	na	N	Y	1	0
267	Gastroenterologist	before training	105	Tertiary hospital	Senior title	PDS&EPS	na	N	Y	1	0
268	Gastroenterologist	before training	105	Tertiary hospital	Senior title	PDS&EPS	na	N	Y	1	0
269	Gastroenterologist	before training	105	Tertiary hospital	Senior title	PDS&EPS	na	N	Y	1	0
270	Gastroenterologist	before training	105	Tertiary hospital	Senior title	PDS&EPS	na	N	Y	1	0
271	Gastroenterologist	before training	105	Tertiary hospital	Senior title	PDS&EPS	na	N	Y	1	0
272	Gastroenterologist	before training	105	Tertiary hospital	Senior title	PDS&EPS	na	N	Y	1	0
273	Gastroenterologist	before training	107	Tertiary hospital	Intermediate title	PDS&EPS	na	N	Y	1	0
274	Gastroenterologist	before training	107	Tertiary hospital	Intermediate title	PDS&EPS	na	N	Y	0	1
275	Gastroenterologist	before training	107	Tertiary hospital	Intermediate title	EPS	na	N	Y	0	1
276	Gastroenterologist	before training	108	Tertiary hospital	Intermediate title	PDS	na	N	Y	1	0
277	Gastroenterologist	before training	108	Tertiary hospital	Intermediate title	PDS&EPS	na	N	Y	1	1
278	Gastroenterologist	before training	108	Tertiary hospital	Intermediate title	PDS&EPS	na	N	Y	1	1
279	Gastroenterologist	before training	109	Tertiary hospital	Intermediate title	PDS	na	N	Y	1	0
280	Gastroenterologist	before training	109	Tertiary hospital	Intermediate title	PDS	na	N	Y	1	0
281	Gastroenterologist	before training	109	Tertiary hospital	Intermediate title	PDS	na	N	Y	1	0
282	Gastroenterologist	before training	112	Tertiary hospital	Senior title	PDS	na	N	Y	1	0
283	Gastroenterologist	before training	112	Tertiary hospital	Senior title	PDS	na	N	Y	1	0
284	Gastroenterologist	before training	112	Tertiary hospital	Senior title	PDS&EPS	na	N	Y	1	1
285	Gastroenterologist	before training	114	Tertiary hospital	Senior title	PDS	na	N	Y	1	0
286	Gastroenterologist	before training	114	Tertiary hospital	Senior title	EPS	na	N	Y	1	1
287	Gastroenterologist	before training	114	Tertiary hospital	Senior title	PDS	na	N	Y	1	0
288	Gastroenterologist	before training	117	Tertiary hospital	Senior title	EPS	na	N	Y	1	0
289	Gastroenterologist	before training	117	Tertiary hospital	Senior title	PDS	na	N	Y	1	0
290	Gastroenterologist	before training	117	Tertiary hospital	Senior title	EPS	na	N	Y	1	0
291	Gastroenterologist	before training	122	Tertiary hospital	Intermediate title	PDS&EPS	na	N	Y	1	0
292	Gastroenterologist	before training	122	Tertiary hospital	Intermediate title	PDS	na	N	Y	0	0
293	Gastroenterologist	before training	122	Tertiary hospital	Intermediate title	PDS&EPS	na	N	Y	0	0
294	Gastroenterologist	before training	128	Tertiary hospital	Intermediate title	PDS	na	N	Y	1	0
295	Gastroenterologist	before training	128	Tertiary hospital	Intermediate title	PDS	1	Y	N	na	na
296	Gastroenterologist	before training	128	Tertiary hospital	Intermediate title	PDS	na	N	Y	1	0
297	Gastroenterologist	before training	131	Tertiary hospital	Senior title	PDS&EPS	na	N	Y	1	1
298	Gastroenterologist	before training	131	Tertiary hospital	Senior title	EPS	na	N	Y	1	1
299	Gastroenterologist	before training	131	Tertiary hospital	Senior title	EPS	na	N	Y	1	1
300	Gastroenterologist	before training	139	Tertiary hospital	Intermediate title	PDS	na	N	Y	1	0
301	Gastroenterologist	before training	139	Tertiary hospital	Intermediate title	PDS	na	N	Y	1	0
302	Gastroenterologist	before training	139	Tertiary hospital	Intermediate title	PDS	na	N	Y	1	0
303	Gastroenterologist	before training	142	Tertiary hospital	Senior title	EPS	na	N	Y	1	0
304	Gastroenterologist	before training	142	Tertiary hospital	Senior title	PDS&EPS	na	N	Y	1	1
305	Gastroenterologist	before training	142	Tertiary hospital	Senior title	EPS	na	N	Y	1	0
306	Gastroenterologist	before training	151	Tertiary hospital	Senior title	PDS&EPS	na	N	Y	1	0
307	Gastroenterologist	before training	151	Tertiary hospital	Senior title	PDS	na	N	Y	1	1
308	Gastroenterologist	before training	151	Tertiary hospital	Senior title	EPS	na	N	Y	1	0
309	Gastroenterologist	before training	160	Tertiary hospital	Junior title	PDS	na	N	Y	1	0
310	Gastroenterologist	before training	160	Tertiary hospital	Junior title	PDS	na	N	Y	1	0
311	Gastroenterologist	before training	160	Tertiary hospital	Junior title	EPS	na	N	Y	1	1
312	Gastroenterologist	before training	162	Tertiary hospital	Intermediate title	PDS&EPS	na	N	Y	1	1
313	Gastroenterologist	before training	162	Tertiary hospital	Intermediate title	PDS	na	N	Y	1	1
314	Gastroenterologist	before training	162	Tertiary hospital	Intermediate title	EPS	na	N	Y	1	1
315	Gastroenterologist	before training	169	Tertiary hospital	Senior title	PDS&EPS	na	N	Y	1	0
316	Gastroenterologist	before training	169	Tertiary hospital	Senior title	PDS&EPS	na	N	Y	1	0
317	Gastroenterologist	before training	169	Tertiary hospital	Senior title	PDS	na	N	Y	1	0
318	Gastroenterologist	before training	170	Tertiary hospital	Intermediate title	PDS	na	N	Y	1	1
319	Gastroenterologist	before training	170	Tertiary hospital	Intermediate title	PDS&EPS	na	N	Y	1	1
320	Gastroenterologist	before training	179	Tertiary hospital	Senior title	PDS	na	N	Y	1	0
321	Gastroenterologist	before training	179	Tertiary hospital	Senior title	EPS	na	N	Y	1	0
322	Gastroenterologist	before training	179	Tertiary hospital	Senior title	PDS&EPS	na	N	Y	1	0
323	Gastroenterologist	before training	186	Tertiary hospital	Intermediate title	EPS	0	Y	N	na	na
324	Gastroenterologist	before training	186	Tertiary hospital	Intermediate title	PDS	0	Y	N	na	na
325	Gastroenterologist	before training	186	Tertiary hospital	Intermediate title	PDS	na	N	Y	1	0
326	Gastroenterologist	before training	190	Tertiary hospital	Intermediate title	PDS	0	Y	N	na	na
327	Gastroenterologist	before training	190	Tertiary hospital	Intermediate title	EPS	0	Y	N	na	na
328	Gastroenterologist	before training	191	Tertiary hospital	Intermediate title	PDS&EPS	na	N	Y	1	1
329	Gastroenterologist	before training	191	Tertiary hospital	Intermediate title	PDS	1	Y	Y	1	0
330	Gastroenterologist	before training	191	Tertiary hospital	Intermediate title	PDS&EPS	1	Y	N	na	na
331	Gastroenterologist	before training	196	Tertiary hospital	Senior title	PDS&EPS	na	N	Y	1	0
332	Gastroenterologist	before training	196	Tertiary hospital	Senior title	PDS	na	N	Y	1	0
333	Gastroenterologist	before training	196	Tertiary hospital	Senior title	PDS	na	N	Y	1	0
334	Gastroenterologist	before training	203	Tertiary hospital	Intermediate title	PDS	na	N	Y	1	1
335	Gastroenterologist	before training	203	Tertiary hospital	Intermediate title	PDS&EPS	na	N	Y	1	1
336	Gastroenterologist	before training	203	Tertiary hospital	Intermediate title	PDS	na	N	Y	1	1
337	Gastroenterologist	before training	216	Tertiary hospital	Intermediate title	PDS&EPS	na	N	Y	1	0
338	Gastroenterologist	before training	216	Tertiary hospital	Intermediate title	PDS&EPS	na	N	Y	0	1
339	Gastroenterologist	before training	216	Tertiary hospital	Intermediate title	PDS&EPS	na	N	Y	1	0
340	Gastroenterologist	before training	228	Tertiary hospital	Intermediate title	PDS	na	N	Y	1	0
341	Gastroenterologist	before training	228	Tertiary hospital	Intermediate title	PDS&EPS	na	N	Y	1	0
342	Gastroenterologist	before training	228	Tertiary hospital	Intermediate title	PDS&EPS	na	N	Y	1	0
343	Gastroenterologist	before training	239	Tertiary hospital	Intermediate title	PDS	na	N	Y	1	0
344	Gastroenterologist	before training	239	Tertiary hospital	Intermediate title	PDS	na	N	Y	1	0
345	Gastroenterologist	before training	239	Tertiary hospital	Intermediate title	PDS	na	N	Y	1	0
346	Gastroenterologist	before training	245	Tertiary hospital	Junior title	PDS	na	N	Y	1	0
347	Gastroenterologist	before training	245	Tertiary hospital	Junior title	PDS	na	N	Y	1	0
348	Gastroenterologist	before training	245	Tertiary hospital	Junior title	PDS	na	N	Y	1	0
349	Gastroenterologist	before training	248	Tertiary hospital	Senior title	PDS	0	Y	N	na	na
350	Gastroenterologist	before training	248	Tertiary hospital	Senior title	PDS	0	Y	N	na	na
351	Gastroenterologist	before training	248	Tertiary hospital	Senior title	PDS	0	Y	N	na	na
352	Gastroenterologist	before training	251	Tertiary hospital	Senior title	PDS	na	N	Y	1	0
353	Gastroenterologist	before training	251	Tertiary hospital	Senior title	PDS&EPS	na	N	Y	1	0
354	Gastroenterologist	before training	251	Tertiary hospital	Senior title	PDS&EPS	na	N	Y	0	0
355	Gastroenterologist	before training	252	Tertiary hospital	Intermediate title	PDS	na	N	Y	1	0
356	Gastroenterologist	before training	252	Tertiary hospital	Intermediate title	PDS	na	N	Y	1	0
357	Gastroenterologist	before training	252	Tertiary hospital	Intermediate title	EPS	na	N	Y	1	0
358	Gastroenterologist	before training	255	Tertiary hospital	Senior title	PDS	1	Y	N	na	na
359	Gastroenterologist	before training	255	Tertiary hospital	Senior title	PDS	1	Y	N	na	na
360	Gastroenterologist	before training	255	Tertiary hospital	Senior title	PDS	1	Y	N	na	na
361	Gastroenterologist	before training	257	Tertiary hospital	Junior title	EPS	na	N	Y	1	1
362	Gastroenterologist	before training	257	Tertiary hospital	Junior title	PDS	na	N	Y	1	0
363	Gastroenterologist	before training	257	Tertiary hospital	Junior title	EPS	na	N	Y	1	0
364	Gastroenterologist	before training	258	Tertiary hospital	Intermediate title	PDS&EPS	1	Y	N	na	na
365	Gastroenterologist	before training	258	Tertiary hospital	Intermediate title	PDS&EPS	1	Y	N	na	na
366	Gastroenterologist	before training	260	Tertiary hospital	Junior title	PDS	na	N	Y	1	0
367	Gastroenterologist	before training	260	Tertiary hospital	Junior title	EPS	na	N	Y	1	0
368	Gastroenterologist	before training	260	Tertiary hospital	Junior title	PDS	na	N	Y	1	0
369	Gastroenterologist	before training	262	Tertiary hospital	Senior title	PDS&EPS	0	Y	N	na	na
370	Gastroenterologist	before training	262	Tertiary hospital	Senior title	EPS	0	Y	N	na	na
371	Gastroenterologist	before training	262	Tertiary hospital	Senior title	EPS	0	Y	N	na	na
372	Gastroenterologist	before training	262	Tertiary hospital	Senior title	EPS	1	Y	N	na	na
373	Gastroenterologist	before training	262	Tertiary hospital	Senior title	EPS	0	Y	N	na	na
374	Gastroenterologist	before training	262	Tertiary hospital	Senior title	EPS	0	Y	N	na	na
375	Gastroenterologist	before training	262	Tertiary hospital	Senior title	EPS	0	Y	N	na	na
376	Gastroenterologist	before training	262	Tertiary hospital	Senior title	PDS&EPS	0	Y	N	na	na
377	Gastroenterologist	before training	262	Tertiary hospital	Senior title	EPS	0	Y	N	na	na
378	Gastroenterologist	before training	262	Tertiary hospital	Senior title	PDS	0	Y	N	na	na
379	Gastroenterologist	before training	262	Tertiary hospital	Senior title	EPS	0	Y	N	na	na
380	Gastroenterologist	before training	262	Tertiary hospital	Senior title	EPS	0	Y	N	na	na
381	Gastroenterologist	before training	262	Tertiary hospital	Senior title	EPS	0	Y	N	na	na
382	Gastroenterologist	before training	262	Tertiary hospital	Senior title	PDS	0	Y	N	na	na
383	Gastroenterologist	before training	262	Tertiary hospital	Senior title	EPS	0	Y	N	na	na
384	Gastroenterologist	before training	262	Tertiary hospital	Senior title	EPS	0	Y	N	na	na
385	Gastroenterologist	before training	262	Tertiary hospital	Senior title	PDS	0	Y	N	na	na
386	Gastroenterologist	before training	262	Tertiary hospital	Senior title	PDS	0	Y	N	na	na
387	Gastroenterologist	before training	262	Tertiary hospital	Senior title	EPS	0	Y	N	na	na
388	Gastroenterologist	before training	262	Tertiary hospital	Senior title	EPS	0	Y	N	na	na
389	Gastroenterologist	before training	262	Tertiary hospital	Senior title	PDS	0	Y	N	na	na
390	Gastroenterologist	before training	262	Tertiary hospital	Senior title	PDS	0	Y	N	na	na
391	Gastroenterologist	before training	262	Tertiary hospital	Senior title	PDS	0	Y	N	na	na
392	Gastroenterologist	before training	262	Tertiary hospital	Senior title	PDS&EPS	0	Y	N	na	na
393	Gastroenterologist	before training	262	Tertiary hospital	Senior title	EPS	0	Y	N	na	na
394	Gastroenterologist	before training	262	Tertiary hospital	Senior title	PDS	0	Y	N	na	na
395	Gastroenterologist	before training	262	Tertiary hospital	Senior title	EPS	0	Y	N	na	na
396	Gastroenterologist	before training	262	Tertiary hospital	Senior title	PDS	0	Y	N	na	na
397	Gastroenterologist	before training	262	Tertiary hospital	Senior title	EPS	0	Y	N	na	na
398	Gastroenterologist	before training	262	Tertiary hospital	Senior title	PDS	0	Y	N	na	na
399	Gastroenterologist	before training	262	Tertiary hospital	Senior title	PDS&EPS	0	Y	N	na	na
400	Gastroenterologist	before training	262	Tertiary hospital	Senior title	EPS	0	Y	N	na	na
401	Gastroenterologist	before training	262	Tertiary hospital	Senior title	PDS	0	Y	N	na	na
402	Gastroenterologist	before training	262	Tertiary hospital	Senior title	EPS	0	Y	N	na	na
403	Gastroenterologist	before training	262	Tertiary hospital	Senior title	PDS	0	Y	N	na	na
404	Gastroenterologist	before training	262	Tertiary hospital	Senior title	EPS	0	Y	N	na	na
405	Gastroenterologist	before training	262	Tertiary hospital	Senior title	PDS	0	Y	N	na	na
406	Gastroenterologist	before training	262	Tertiary hospital	Senior title	EPS	0	Y	N	na	na
407	Gastroenterologist	before training	262	Tertiary hospital	Senior title	PDS	0	Y	N	na	na
408	Gastroenterologist	before training	262	Tertiary hospital	Senior title	PDS	0	Y	N	na	na
409	Gastroenterologist	before training	262	Tertiary hospital	Senior title	EPS	0	Y	N	na	na
410	Gastroenterologist	before training	262	Tertiary hospital	Senior title	EPS	0	Y	N	na	na
411	Gastroenterologist	before training	262	Tertiary hospital	Senior title	EPS	0	Y	N	na	na
412	Gastroenterologist	before training	262	Tertiary hospital	Senior title	EPS	0	Y	N	na	na
413	Gastroenterologist	before training	262	Tertiary hospital	Senior title	EPS	0	Y	N	na	na
414	Gastroenterologist	before training	262	Tertiary hospital	Senior title	EPS	0	Y	N	na	na
415	Gastroenterologist	before training	262	Tertiary hospital	Senior title	EPS	0	Y	N	na	na
416	Gastroenterologist	before training	262	Tertiary hospital	Senior title	EPS	0	Y	N	na	na
417	Gastroenterologist	before training	262	Tertiary hospital	Senior title	EPS	0	Y	N	na	na
418	Gastroenterologist	before training	262	Tertiary hospital	Senior title	EPS	0	Y	N	na	na
419	Gastroenterologist	before training	266	Tertiary hospital	Intermediate title	PDS&EPS	na	N	Y	0	1
420	Gastroenterologist	before training	271	Tertiary hospital	Senior title	PDS	na	N	Y	1	0
421	Gastroenterologist	before training	271	Tertiary hospital	Senior title	PDS	na	N	Y	1	0
422	Gastroenterologist	before training	272	Tertiary hospital	Senior title	PDS	na	N	Y	1	1
423	Gastroenterologist	before training	272	Tertiary hospital	Senior title	PDS	na	N	Y	1	0
424	Gastroenterologist	before training	272	Tertiary hospital	Senior title	PDS&EPS	na	N	Y	1	1
425	Gastroenterologist	before training	273	Tertiary hospital	Senior title	PDS	na	N	Y	1	0
426	Gastroenterologist	before training	273	Tertiary hospital	Senior title	PDS&EPS	na	N	Y	1	0
427	Gastroenterologist	before training	273	Tertiary hospital	Senior title	PDS	na	N	Y	1	0
428	Gastroenterologist	before training	287	Tertiary hospital	Intermediate title	EPS	na	N	Y	1	0
429	Gastroenterologist	before training	287	Tertiary hospital	Intermediate title	PDS	na	N	Y	1	0
430	Gastroenterologist	before training	288	Tertiary hospital	Intermediate title	PDS	na	N	Y	0	1
431	Gastroenterologist	before training	288	Tertiary hospital	Intermediate title	PDS&EPS	na	N	Y	1	0
432	Gastroenterologist	before training	288	Tertiary hospital	Intermediate title	PDS	na	N	Y	1	0
433	Gastroenterologist	before training	297	Tertiary hospital	Intermediate title	PDS	na	N	Y	1	0
434	Gastroenterologist	before training	297	Tertiary hospital	Intermediate title	PDS	na	N	Y	1	0
435	Gastroenterologist	before training	297	Tertiary hospital	Intermediate title	PDS&EPS	na	N	Y	1	1
436	Gastroenterologist	before training	299	Tertiary hospital	Senior title	PDS	1	Y	N	na	na
437	Gastroenterologist	before training	299	Tertiary hospital	Senior title	PDS	1	Y	N	na	na
438	Gastroenterologist	before training	299	Tertiary hospital	Senior title	EPS	na	N	Y	1	0
439	Gastroenterologist	before training	300	Tertiary hospital	Senior title	PDS&EPS	na	N	Y	1	1
440	Gastroenterologist	before training	300	Tertiary hospital	Senior title	PDS	na	N	Y	1	0
441	Gastroenterologist	before training	300	Tertiary hospital	Senior title	EPS	na	N	Y	1	1
442	Gastroenterologist	before training	319	Tertiary hospital	Senior title	EPS	na	N	Y	1	0
443	Gastroenterologist	before training	319	Tertiary hospital	Senior title	EPS	na	N	Y	0	1
444	Gastroenterologist	before training	319	Tertiary hospital	Senior title	EPS	na	N	Y	1	0
445	Gastroenterologist	before training	319	Tertiary hospital	Senior title	EPS	na	N	Y	1	0
446	Gastroenterologist	before training	326	Tertiary hospital	Junior title	PDS	na	N	Y	1	0
447	Gastroenterologist	before training	326	Tertiary hospital	Junior title	PDS	na	N	Y	1	0
448	Gastroenterologist	before training	326	Tertiary hospital	Junior title	PDS	na	N	Y	1	0
449	Gastroenterologist	before training	326	Tertiary hospital	Junior title	PDS	na	N	Y	1	0
450	Gastroenterologist	before training	326	Tertiary hospital	Junior title	EPS	na	N	Y	1	0
451	Gastroenterologist	before training	326	Tertiary hospital	Junior title	EPS	na	N	Y	1	0
452	Gastroenterologist	before training	326	Tertiary hospital	Junior title	PDS	na	N	Y	1	0
453	Gastroenterologist	before training	329	Tertiary hospital	Intermediate title	PDS	na	N	Y	1	0
454	Gastroenterologist	before training	329	Tertiary hospital	Intermediate title	PDS	na	N	Y	1	1
455	Gastroenterologist	before training	329	Tertiary hospital	Intermediate title	EPS	na	N	Y	1	1
456	Gastroenterologist	before training	340	Tertiary hospital	Intermediate title	PDS	1	Y	N	na	na
457	Gastroenterologist	before training	340	Tertiary hospital	Intermediate title	PDS	1	Y	N	na	na
458	Gastroenterologist	before training	340	Tertiary hospital	Intermediate title	PDS&EPS	na	N	Y	1	0
459	Gastroenterologist	before training	341	Tertiary hospital	Senior title	PDS	na	N	Y	1	0
460	Gastroenterologist	before training	341	Tertiary hospital	Senior title	PDS	na	N	Y	1	0
461	Gastroenterologist	before training	341	Tertiary hospital	Senior title	PDS	na	N	Y	1	0
462	Gastroenterologist	before training	343	Tertiary hospital	Intermediate title	PDS&EPS	na	N	Y	1	1
463	Gastroenterologist	before training	343	Tertiary hospital	Intermediate title	PDS	na	N	Y	1	1
464	Gastroenterologist	before training	343	Tertiary hospital	Intermediate title	PDS	na	N	Y	1	0
465	Gastroenterologist	before training	344	Tertiary hospital	Senior title	PDS	na	N	Y	0	1
466	Gastroenterologist	before training	344	Tertiary hospital	Senior title	PDS	1	Y	N	na	na
467	Gastroenterologist	before training	344	Tertiary hospital	Senior title	PDS	1	Y	N	na	na
468	Gastroenterologist	before training	349	Tertiary hospital	Senior title	PDS	na	N	Y	1	0
469	Gastroenterologist	before training	349	Tertiary hospital	Senior title	PDS	na	N	Y	1	0
470	Gastroenterologist	before training	349	Tertiary hospital	Senior title	EPS	na	N	Y	1	0
471	Gastroenterologist	before training	356	Tertiary hospital	Intermediate title	PDS	na	N	Y	1	1
472	Gastroenterologist	before training	356	Tertiary hospital	Intermediate title	PDS&EPS	na	N	Y	1	0
473	Gastroenterologist	before training	356	Tertiary hospital	Intermediate title	PDS	na	N	Y	1	1
474	Gastroenterologist	before training	364	Tertiary hospital	Senior title	PDS&EPS	na	N	Y	1	1
475	Gastroenterologist	before training	364	Tertiary hospital	Senior title	EPS	na	N	Y	1	0
476	Gastroenterologist	before training	364	Tertiary hospital	Senior title	EPS	na	N	Y	1	0
477	Gastroenterologist	before training	365	Tertiary hospital	Intermediate title	PDS	1	Y	N	na	na
478	Gastroenterologist	before training	365	Tertiary hospital	Intermediate title	PDS	1	Y	N	na	na
479	Gastroenterologist	before training	365	Tertiary hospital	Intermediate title	EPS	1	Y	N	na	na
480	Gastroenterologist	before training	369	Tertiary hospital	Senior title	EPS	na	N	Y	1	1
481	Gastroenterologist	before training	369	Tertiary hospital	Senior title	PDS&EPS	na	N	Y	1	1
482	Gastroenterologist	before training	369	Tertiary hospital	Senior title	PDS&EPS	na	N	Y	1	1
483	Gastroenterologist	before training	370	Tertiary hospital	Senior title	PDS&EPS	1	Y	N	na	na
484	Gastroenterologist	before training	370	Tertiary hospital	Senior title	PDS&EPS	1	Y	N	na	na
485	Gastroenterologist	before training	394	Tertiary hospital	Intermediate title	PDS&EPS	1	Y	N	na	na
486	Gastroenterologist	before training	394	Tertiary hospital	Intermediate title	PDS&EPS	1	Y	N	na	na
487	Gastroenterologist	before training	396	Tertiary hospital	Senior title	EPS	na	N	Y	1	0
488	Gastroenterologist	before training	396	Tertiary hospital	Senior title	PDS	na	N	Y	1	0
489	Gastroenterologist	before training	396	Tertiary hospital	Senior title	EPS	na	N	Y	1	0
490	General practitioner	before training	69	Primary hospital	Intermediate title	EPS	0	Y	N	na	na
491	General practitioner	before training	163	Primary hospital	Senior title	EPS	0	Y	N	na	na
492	General practitioner	before training	283	Primary hospital	Intermediate title	EPS	0	Y	N	na	na
493	General practitioner	before training	69	Primary hospital	Intermediate title	EPS	0	Y	N	na	na
494	General practitioner	before training	132	Secondary hospital	Senior title	PDS	0	Y	N	na	na
495	General practitioner	before training	317	Primary hospital	Intermediate title	PDS	0	Y	N	na	na
496	General practitioner	before training	204	Primary hospital	Senior title	PDS	0	Y	N	na	na
497	General practitioner	before training	204	Primary hospital	Senior title	PDS	0	Y	N	na	na
498	General practitioner	before training	227	Secondary hospital	Junior title	PDS	0	Y	N	na	na
499	General practitioner	before training	225	Secondary hospital	Intermediate title	PDS	0	Y	N	na	na
500	General practitioner	before training	69	Primary hospital	Intermediate title	PDS	0	Y	N	na	na
501	General practitioner	before training	71	Secondary hospital	Intermediate title	PDS	0	Y	N	na	na
502	General practitioner	before training	75	Tertiary hospital	Senior title	PDS	0	Y	N	na	na
503	General practitioner	before training	146	Secondary hospital	Senior title	PDS	0	Y	N	na	na
504	General practitioner	before training	163	Primary hospital	Senior title	PDS	0	Y	N	na	na
505	General practitioner	before training	225	Secondary hospital	Intermediate title	PDS	0	Y	N	na	na
506	General practitioner	before training	283	Primary hospital	Intermediate title	PDS	0	Y	N	na	na
507	General practitioner	before training	227	Secondary hospital	Junior title	PDS&EPS	0	Y	N	na	na
508	General practitioner	before training	71	Secondary hospital	Intermediate title	PDS&EPS	0	Y	N	na	na
509	General practitioner	before training	141	Secondary hospital	Senior title	PDS&EPS	0	Y	N	na	na
510	General practitioner	before training	163	Primary hospital	Senior title	PDS&EPS	0	Y	N	na	na
511	General practitioner	before training	75	Tertiary hospital	Senior title	PDS&EPS	0	Y	N	na	na
512	General practitioner	before training	110	Tertiary hospital	Intermediate title	EPS	0	Y	N	na	na
513	General practitioner	before training	184	Tertiary hospital	Senior title	EPS	0	Y	N	na	na
514	General practitioner	before training	314	Primary hospital	Intermediate title	EPS	0	Y	N	na	na
515	General practitioner	before training	184	Tertiary hospital	Senior title	PDS	0	Y	N	na	na
516	General practitioner	before training	90	Primary hospital	Junior title	PDS&EPS	0	Y	N	na	na
517	General practitioner	before training	129	Tertiary hospital	Intermediate title	EPS	1	Y	N	na	na
518	General practitioner	before training	137	Secondary hospital	Junior title	EPS	1	Y	N	na	na
519	General practitioner	before training	275	Tertiary hospital	Intermediate title	PDS	1	Y	N	na	na
520	General practitioner	before training	229	Tertiary hospital	Senior title	PDS&EPS	1	Y	N	na	na
521	General practitioner	before training	275	Tertiary hospital	Intermediate title	PDS&EPS	1	Y	N	na	na
522	General practitioner	before training	275	Tertiary hospital	Intermediate title	PDS&EPS	1	Y	N	na	na
523	General practitioner	before training	110	Tertiary hospital	Intermediate title	PDS	0	Y	N	na	na
524	General practitioner	before training	246	Primary hospital	Senior title	PDS&EPS	0	Y	N	na	na
525	General practitioner	before training	10	Secondary hospital	Senior title	EPS	0	Y	N	na	na
526	General practitioner	before training	75	Tertiary hospital	Senior title	EPS	0	Y	N	na	na
527	General practitioner	before training	165	Tertiary hospital	Senior title	EPS	0	Y	N	na	na
528	General practitioner	before training	84	Secondary hospital	Senior title	EPS	0	Y	N	na	na
529	General practitioner	before training	235	Secondary hospital	Senior title	PDS	0	Y	N	na	na
530	General practitioner	before training	149	Secondary hospital	Intermediate title	PDS	0	Y	N	na	na
531	General practitioner	before training	210	Tertiary hospital	Intermediate title	PDS	0	Y	N	na	na
532	General practitioner	before training	246	Primary hospital	Senior title	PDS&EPS	0	Y	N	na	na
533	General practitioner	before training	246	Primary hospital	Senior title	PDS&EPS	0	Y	N	na	na
534	General practitioner	before training	379	Secondary hospital	Intermediate title	PDS&EPS	0	Y	N	na	na
535	General practitioner	before training	235	Secondary hospital	Senior title	PDS&EPS	0	Y	N	na	na
536	General practitioner	before training	181	Primary hospital	Intermediate title	PDS&EPS	0	Y	N	na	na
537	General practitioner	before training	380	Tertiary hospital	Intermediate title	PDS	1	Y	N	na	na
538	General practitioner	before training	316	Primary hospital	Intermediate title	EPS	0	Y	N	na	na
539	General practitioner	before training	146	Secondary hospital	Senior title	EPS	0	Y	N	na	na
540	General practitioner	before training	185	Tertiary hospital	Senior title	PDS	0	N	Y	0	1
541	General practitioner	before training	147	Tertiary hospital	Intermediate title	PDS	0	N	Y	0	1
542	General practitioner	before training	184	Tertiary hospital	Senior title	EPS	0	N	Y	1	0
543	General practitioner	before training	138	Secondary hospital	Intermediate title	PDS	1	Y	Y	1	0
544	General practitioner	before training	10	Secondary hospital	Senior title	EPS	1	Y	Y	1	0
545	General practitioner	before training	185	Tertiary hospital	Senior title	EPS	0	N	Y	1	0
546	General practitioner	before training	185	Tertiary hospital	Senior title	EPS	0	N	Y	1	0
547	General practitioner	before training	130	Primary hospital	Intermediate title	PDS	0	N	Y	1	0
548	General practitioner	before training	130	Primary hospital	Intermediate title	PDS&EPS	1	Y	Y	1	1
549	General practitioner	before training	138	Secondary hospital	Intermediate title	PDS	0	N	Y	1	1
550	General practitioner	before training	44	Primary hospital	Intermediate title	PDS	0	N	Y	1	0
551	General practitioner	before training	282	Primary hospital	Intermediate title	PDS&EPS	0	N	Y	0	1
552	General practitioner	before training	9	Tertiary hospital	Intermediate title	EPS	0	N	Y	1	0
553	General practitioner	before training	9	Tertiary hospital	Intermediate title	EPS	0	N	Y	1	0
554	General practitioner	before training	21	Tertiary hospital	Senior title	PDS	0	N	Y	1	0
555	General practitioner	before training	9	Tertiary hospital	Intermediate title	PDS	0	N	Y	1	0
556	General practitioner	before training	176	Primary hospital	Senior title	PDS&EPS	0	N	Y	1	0
557	General practitioner	before training	44	Primary hospital	Intermediate title	PDS&EPS	1	Y	Y	1	0
558	General practitioner	before training	366	Primary hospital	Senior title	PDS	0	N	Y	1	0
559	General practitioner	before training	44	Primary hospital	Intermediate title	PDS&EPS	1	Y	Y	0	1
560	General practitioner	before training	143	Tertiary hospital	Intermediate title	PDS&EPS	0	N	Y	1	1
561	General practitioner	before training	143	Tertiary hospital	Intermediate title	PDS&EPS	0	N	Y	1	0
562	General practitioner	before training	101	Primary hospital	Intermediate title	PDS	0	N	Y	1	0
563	General practitioner	before training	209	Secondary hospital	Senior title	PDS&EPS	0	Y	Y	1	1
564	General practitioner	before training	335	Primary hospital	Intermediate title	PDS&EPS	1	Y	Y	1	1
565	General practitioner	before training	335	Primary hospital	Intermediate title	PDS&EPS	0	Y	Y	1	1
566	General practitioner	before training	134	Secondary hospital	Intermediate title	PDS	0	N	Y	1	0
567	General practitioner	before training	209	Secondary hospital	Senior title	PDS&EPS	0	N	Y	1	1
568	General practitioner	before training	261	Tertiary hospital	Intermediate title	PDS&EPS	0	N	Y	1	0
569	General practitioner	before training	259	Tertiary hospital	Senior title	PDS	0	N	Y	1	0
570	General practitioner	before training	259	Tertiary hospital	Senior title	PDS	0	N	Y	1	0
571	General practitioner	before training	259	Tertiary hospital	Senior title	PDS&EPS	0	N	Y	1	0
572	General practitioner	before training	261	Tertiary hospital	Intermediate title	PDS&EPS	0	N	Y	1	1
573	General practitioner	before training	35	Primary hospital	Intermediate title	EPS	0	N	Y	1	0
574	General practitioner	before training	45	Primary hospital	Intermediate title	EPS	0	N	Y	1	0
575	General practitioner	before training	295	Tertiary hospital	Intermediate title	PDS&EPS	1	Y	Y	1	0
576	General practitioner	before training	156	Tertiary hospital	Intermediate title	PDS&EPS	0	N	Y	1	0
577	General practitioner	before training	97	Tertiary hospital	Senior title	PDS&EPS	0	N	Y	1	0
578	General practitioner	before training	391	Primary hospital	Intermediate title	PDS&EPS	0	N	Y	1	0
579	General practitioner	before training	220	Tertiary hospital	Junior title	PDS&EPS	0	N	Y	1	0
580	General practitioner	before training	238	Secondary hospital	Junior title	EPS	0	N	Y	1	0
581	General practitioner	before training	243	Primary hospital	Senior title	PDS	0	N	Y	1	0
582	General practitioner	before training	156	Tertiary hospital	Intermediate title	PDS&EPS	0	N	Y	1	0
583	General practitioner	before training	238	Secondary hospital	Junior title	PDS	0	N	Y	1	1
584	General practitioner	before training	230	Primary hospital	Senior title	PDS	0	N	Y	1	0
585	General practitioner	before training	230	Primary hospital	Senior title	PDS	1	Y	Y	1	0
586	General practitioner	before training	230	Primary hospital	Senior title	PDS	1	Y	Y	1	0
587	General practitioner	before training	240	Primary hospital	Senior title	PDS&EPS	0	N	Y	1	0
588	General practitioner	before training	111	Primary hospital	Intermediate title	PDS	0	N	Y	1	0
589	General practitioner	before training	93	Primary hospital	Intermediate title	PDS	0	N	Y	1	0
590	General practitioner	before training	182	Primary hospital	Senior title	EPS	0	N	Y	1	0
591	General practitioner	before training	182	Primary hospital	Senior title	PDS	0	N	Y	1	0
592	General practitioner	before training	183	Primary hospital	Senior title	PDS&EPS	0	N	Y	1	0
593	General practitioner	before training	15	Secondary hospital	Intermediate title	PDS	0	N	Y	1	0
594	General practitioner	before training	116	Primary hospital	Intermediate title	PDS	1	Y	Y	1	1
595	General practitioner	before training	140	Tertiary hospital	Senior title	EPS	1	Y	Y	1	0
596	General practitioner	before training	140	Tertiary hospital	Senior title	EPS	1	Y	Y	1	0
597	General practitioner	before training	295	Tertiary hospital	Intermediate title	PDS	1	Y	Y	1	0
598	General practitioner	before training	219	Tertiary hospital	Intermediate title	PDS	0	N	Y	1	0
599	General practitioner	before training	140	Tertiary hospital	Senior title	PDS&EPS	1	Y	Y	1	0
600	General practitioner	before training	379	Secondary hospital	Intermediate title	PDS&EPS	0	N	Y	1	1
601	General practitioner	before training	220	Tertiary hospital	Junior title	PDS&EPS	0	N	Y	1	0
602	General practitioner	before training	209	Secondary hospital	Senior title	PDS	0	Y	Y	1	1
603	General practitioner	before training	268	Primary hospital	Junior title	PDS&EPS	0	N	Y	1	0
604	General practitioner	before training	268	Primary hospital	Junior title	PDS&EPS	0	N	Y	1	0
605	General practitioner	before training	242	Primary hospital	Intermediate title	EPS	0	N	Y	1	1
606	General practitioner	before training	242	Primary hospital	Intermediate title	PDS	0	N	Y	1	1
607	General practitioner	before training	242	Primary hospital	Intermediate title	EPS	0	N	Y	1	1
608	General practitioner	before training	198	Tertiary hospital	Senior title	PDS&EPS	0	N	Y	1	0
609	General practitioner	before training	368	Primary hospital	Intermediate title	EPS	0	N	Y	0	0
610	General practitioner	before training	14	Primary hospital	Intermediate title	EPS	0	N	Y	0	0
611	General practitioner	before training	123	Primary hospital	Senior title	PDS	0	N	Y	1	0
612	General practitioner	before training	133	Tertiary hospital	Intermediate title	PDS&EPS	0	Y	Y	0	1
613	General practitioner	before training	205	Primary hospital	Senior title	PDS&EPS	0	N	Y	0	0
614	General practitioner	before training	234	Secondary hospital	Junior title	PDS	1	Y	Y	0	0
615	General practitioner	before training	187	Primary hospital	Intermediate title	PDS	0	Y	Y	1	1
616	General practitioner	before training	97	Tertiary hospital	Senior title	PDS	0	N	Y	1	0
617	General practitioner	before training	97	Tertiary hospital	Senior title	PDS&EPS	0	N	Y	1	0
618	General practitioner	before training	378	Tertiary hospital	Intermediate title	PDS	1	Y	Y	1	0
619	General practitioner	before training	376	Primary hospital	Junior title	EPS	0	N	Y	1	1
620	General practitioner	before training	295	Tertiary hospital	Intermediate title	PDS	0	N	Y	1	0
621	General practitioner	before training	363	Primary hospital	Intermediate title	EPS	0	N	Y	1	1
622	General practitioner	before training	363	Primary hospital	Intermediate title	EPS	0	N	Y	1	1
623	General practitioner	before training	363	Primary hospital	Intermediate title	PDS&EPS	0	N	Y	1	1
624	General practitioner	before training	198	Tertiary hospital	Senior title	PDS	0	N	Y	1	0
625	General practitioner	before training	390	Primary hospital	Senior title	PDS	0	N	Y	1	0
626	General practitioner	before training	312	Tertiary hospital	Intermediate title	PDS&EPS	1	Y	Y	1	0
627	General practitioner	before training	312	Tertiary hospital	Intermediate title	EPS	1	Y	Y	1	0
628	General practitioner	before training	368	Primary hospital	Intermediate title	PDS	0	N	Y	0	1
629	General practitioner	before training	390	Primary hospital	Senior title	PDS&EPS	0	N	Y	0	0
630	General practitioner	before training	334	Primary hospital	Intermediate title	PDS	0	N	Y	1	0
631	General practitioner	before training	23	Primary hospital	Senior title	PDS	0	N	Y	1	0
632	General practitioner	before training	100	Primary hospital	Intermediate title	PDS	0	N	Y	1	0
633	General practitioner	before training	100	Primary hospital	Intermediate title	PDS	0	N	Y	1	0
634	General practitioner	before training	100	Primary hospital	Intermediate title	PDS	0	N	Y	1	0
635	General practitioner	before training	123	Primary hospital	Senior title	PDS	0	N	Y	1	0
636	General practitioner	before training	334	Primary hospital	Intermediate title	PDS	0	N	Y	1	0
637	General practitioner	before training	339	Primary hospital	Intermediate title	PDS	0	N	Y	1	0
638	General practitioner	before training	339	Primary hospital	Intermediate title	PDS	0	N	Y	1	0
639	General practitioner	before training	339	Primary hospital	Intermediate title	PDS	0	N	Y	1	0
640	General practitioner	before training	392	Primary hospital	Intermediate title	PDS&EPS	0	N	Y	1	0
641	General practitioner	before training	312	Tertiary hospital	Intermediate title	PDS&EPS	1	Y	Y	1	0
642	General practitioner	before training	171	Primary hospital	Senior title	PDS	0	N	Y	1	0
643	General practitioner	before training	206	Primary hospital	Senior title	EPS	0	N	Y	1	0
644	General practitioner	before training	33	Primary hospital	Senior title	EPS	0	N	Y	1	0
645	General practitioner	before training	205	Primary hospital	Senior title	PDS	0	N	Y	0	0
646	General practitioner	before training	303	Tertiary hospital	Junior title	EPS	0	N	Y	1	0
647	General practitioner	before training	113	Primary hospital	Intermediate title	PDS&EPS	0	N	Y	1	0
648	General practitioner	before training	102	Primary hospital	Senior title	PDS&EPS	1	Y	Y	1	0
649	General practitioner	before training	156	Tertiary hospital	Intermediate title	PDS&EPS	0	N	Y	0	0
650	General practitioner	before training	244	Tertiary hospital	Senior title	PDS	0	N	Y	1	0
651	General practitioner	before training	244	Tertiary hospital	Senior title	PDS	0	N	Y	1	0
652	General practitioner	before training	244	Tertiary hospital	Senior title	PDS	0	N	Y	1	0
653	General practitioner	before training	289	Primary hospital	Intermediate title	PDS	1	Y	Y	1	0
654	General practitioner	before training	23	Primary hospital	Senior title	EPS	0	N	Y	1	0
655	General practitioner	before training	23	Primary hospital	Senior title	PDS	0	N	Y	1	0
656	General practitioner	before training	85	Primary hospital	Intermediate title	PDS	0	N	Y	1	0
657	General practitioner	before training	85	Primary hospital	Intermediate title	PDS	0	N	Y	1	0
658	General practitioner	before training	85	Primary hospital	Intermediate title	PDS	0	N	Y	1	0
659	General practitioner	before training	207	Primary hospital	Junior title	PDS	0	N	Y	1	0
660	General practitioner	before training	207	Primary hospital	Junior title	PDS	0	N	Y	1	0
661	General practitioner	before training	207	Primary hospital	Junior title	PDS	0	N	Y	1	0
662	General practitioner	before training	247	Primary hospital	Senior title	PDS	0	N	Y	1	0
663	General practitioner	before training	247	Primary hospital	Senior title	PDS	0	N	Y	1	0
664	General practitioner	before training	247	Primary hospital	Senior title	PDS	0	N	Y	1	0
665	General practitioner	before training	289	Primary hospital	Intermediate title	PDS	0	N	Y	1	0
666	General practitioner	before training	289	Primary hospital	Intermediate title	PDS	0	N	Y	1	0
667	General practitioner	before training	201	Primary hospital	Senior title	PDS&EPS	0	N	Y	1	0
668	General practitioner	before training	150	Tertiary hospital	Intermediate title	PDS&EPS	0	N	Y	1	0
669	General practitioner	before training	150	Tertiary hospital	Intermediate title	PDS&EPS	0	N	Y	1	0
670	General practitioner	before training	150	Tertiary hospital	Intermediate title	PDS	0	N	Y	1	0
671	General practitioner	before training	286	Secondary hospital	Intermediate title	PDS&EPS	1	Y	Y	1	1
672	General practitioner	before training	208	Secondary hospital	Senior title	PDS&EPS	0	N	Y	1	0
673	General practitioner	before training	206	Primary hospital	Senior title	PDS	0	N	Y	1	0
674	General practitioner	before training	180	Secondary hospital	Senior title	EPS	0	N	Y	1	0
675	General practitioner	before training	306	Secondary hospital	Junior title	PDS&EPS	0	N	Y	1	1
676	General practitioner	before training	198	Tertiary hospital	Senior title	PDS	0	Y	Y	1	1
677	General practitioner	before training	148	Secondary hospital	Intermediate title	PDS	0	N	Y	1	1
678	General practitioner	before training	148	Secondary hospital	Intermediate title	EPS	1	Y	Y	1	1
679	General practitioner	before training	301	Secondary hospital	Junior title	EPS	1	Y	Y	0	1
680	General practitioner	before training	384	Secondary hospital	Intermediate title	PDS	0	N	Y	1	1
681	General practitioner	before training	391	Primary hospital	Intermediate title	EPS	1	Y	Y	1	1
682	General practitioner	before training	195	Primary hospital	Senior title	PDS	0	Y	Y	0	1
683	General practitioner	before training	33	Primary hospital	Senior title	PDS	0	N	Y	1	1
684	General practitioner	before training	20	Primary hospital	Intermediate title	EPS	1	Y	Y	1	1
685	General practitioner	before training	282	Primary hospital	Intermediate title	PDS&EPS	0	N	Y	0	1
686	General practitioner	before training	305	Primary hospital	Junior title	PDS	0	N	Y	1	1
687	General practitioner	before training	305	Primary hospital	Junior title	EPS	1	Y	Y	1	1
688	General practitioner	before training	116	Primary hospital	Intermediate title	PDS&EPS	1	Y	Y	1	1
689	General practitioner	before training	120	Primary hospital	Junior title	PDS	0	N	Y	1	1
690	General practitioner	before training	379	Secondary hospital	Intermediate title	PDS&EPS	0	N	Y	1	1
691	General practitioner	before training	1	Secondary hospital	Intermediate title	PDS	1	Y	Y	1	1
692	General practitioner	before training	1	Secondary hospital	Intermediate title	PDS&EPS	1	Y	Y	1	1
693	General practitioner	before training	209	Secondary hospital	Senior title	PDS&EPS	0	N	Y	1	1
694	General practitioner	before training	74	Primary hospital	Senior title	EPS	0	N	Y	1	1
695	General practitioner	before training	120	Primary hospital	Junior title	PDS	0	N	Y	0	0
696	General practitioner	before training	367	Tertiary hospital	Intermediate title	PDS&EPS	0	Y	Y	0	1
697	General practitioner	before training	14	Primary hospital	Intermediate title	PDS&EPS	0	N	Y	1	0
698	General practitioner	before training	327	Secondary hospital	Intermediate title	PDS	0	N	Y	1	0
699	General practitioner	before training	327	Secondary hospital	Intermediate title	PDS	0	N	Y	1	0
700	General practitioner	before training	327	Secondary hospital	Intermediate title	PDS	0	N	Y	1	1
701	General practitioner	before training	120	Primary hospital	Junior title	EPS	0	N	Y	0	0
702	General practitioner	before training	367	Tertiary hospital	Intermediate title	PDS&EPS	0	Y	Y	0	1
703	General practitioner	before training	15	Secondary hospital	Intermediate title	PDS	0	N	Y	1	1
704	General practitioner	before training	322	Primary hospital	Junior title	PDS&EPS	0	Y	Y	0	1
705	General practitioner	before training	209	Secondary hospital	Senior title	PDS	0	N	Y	1	1
706	General practitioner	before training	194	Primary hospital	Junior title	PDS&EPS	1	Y	Y	0	1
707	General practitioner	before training	19	Primary hospital	Intermediate title	PDS	0	N	Y	1	1
708	General practitioner	before training	368	Primary hospital	Intermediate title	PDS	0	N	Y	0	1
709	General practitioner	before training	322	Primary hospital	Junior title	PDS&EPS	0	Y	Y	1	1
710	General practitioner	before training	317	Primary hospital	Intermediate title	PDS	1	Y	Y	0	1
711	General practitioner	before training	14	Primary hospital	Intermediate title	EPS	0	N	Y	0	1
712	General practitioner	before training	322	Primary hospital	Junior title	PDS&EPS	0	N	Y	1	1
713	General practitioner	before training	234	Secondary hospital	Junior title	PDS	1	Y	Y	1	0
714	General practitioner	before training	367	Tertiary hospital	Intermediate title	PDS&EPS	0	Y	Y	0	0
715	General practitioner	before training	19	Primary hospital	Intermediate title	EPS	0	N	Y	1	0
716	General practitioner	before training	126	Secondary hospital	Junior title	PDS	1	Y	Y	1	1
717	General practitioner	before training	194	Primary hospital	Junior title	PDS	1	Y	Y	1	0
718	General practitioner	before training	20	Primary hospital	Intermediate title	PDS	0	N	Y	1	0
719	General practitioner	before training	31	Tertiary hospital	Junior title	PDS	0	N	Y	1	1
720	General practitioner	before training	20	Primary hospital	Intermediate title	PDS&EPS	1	Y	Y	1	0
721	General practitioner	before training	254	Primary hospital	Intermediate title	EPS	1	Y	Y	1	0
722	General practitioner	before training	164	Primary hospital	Senior title	PDS	1	Y	Y	1	0
723	General practitioner	before training	164	Primary hospital	Senior title	EPS	0	N	Y	1	0
724	General practitioner	before training	182	Primary hospital	Senior title	EPS	0	N	Y	1	0
725	General practitioner	before training	213	Primary hospital	Senior title	EPS	0	N	Y	1	0
726	General practitioner	before training	285	Primary hospital	Senior title	EPS	0	N	Y	1	0
727	General practitioner	before training	325	Primary hospital	Senior title	EPS	0	N	Y	1	0
728	General practitioner	before training	25	Primary hospital	Intermediate title	PDS	0	N	Y	1	0
729	General practitioner	before training	213	Primary hospital	Senior title	PDS	0	N	Y	1	0
730	General practitioner	before training	307	Primary hospital	Senior title	PDS	0	N	Y	1	0
731	General practitioner	before training	325	Primary hospital	Senior title	PDS	0	N	Y	1	0
732	General practitioner	before training	25	Primary hospital	Intermediate title	PDS&EPS	0	N	Y	1	0
733	General practitioner	before training	164	Primary hospital	Senior title	PDS&EPS	0	N	Y	1	0
734	General practitioner	before training	285	Primary hospital	Senior title	PDS&EPS	0	N	Y	1	0
735	General practitioner	before training	307	Primary hospital	Senior title	PDS&EPS	0	N	Y	1	0
736	General practitioner	before training	307	Primary hospital	Senior title	PDS&EPS	0	N	Y	1	0
737	General practitioner	before training	351	Primary hospital	Junior title	EPS	0	N	Y	1	0
738	General practitioner	before training	28	Primary hospital	Senior title	PDS	0	N	Y	1	0
739	General practitioner	before training	351	Primary hospital	Junior title	PDS&EPS	0	N	Y	1	0
740	General practitioner	before training	28	Primary hospital	Senior title	EPS	0	N	Y	1	0
741	General practitioner	before training	192	Primary hospital	Junior title	EPS	0	N	Y	1	0
742	General practitioner	before training	199	Primary hospital	Senior title	EPS	0	N	Y	1	0
743	General practitioner	before training	267	Primary hospital	Senior title	EPS	0	N	Y	1	0
744	General practitioner	before training	192	Primary hospital	Junior title	PDS	0	N	Y	1	0
745	General practitioner	before training	285	Primary hospital	Senior title	PDS	0	N	Y	1	0
746	General practitioner	before training	316	Primary hospital	Intermediate title	PDS	0	N	Y	1	0
747	General practitioner	before training	192	Primary hospital	Junior title	PDS&EPS	0	N	Y	1	0
748	General practitioner	before training	267	Primary hospital	Senior title	PDS&EPS	0	N	Y	1	0
749	General practitioner	before training	316	Primary hospital	Intermediate title	PDS&EPS	0	N	Y	1	0
750	General practitioner	before training	222	Primary hospital	Senior title	EPS	0	N	Y	1	0
751	General practitioner	before training	31	Tertiary hospital	Junior title	PDS	0	N	Y	1	1
752	General practitioner	before training	106	Secondary hospital	Intermediate title	PDS	0	Y	Y	1	1
753	General practitioner	before training	268	Primary hospital	Junior title	PDS&EPS	0	N	Y	1	0
754	General practitioner	before training	188	Secondary hospital	Intermediate title	EPS	0	N	Y	1	0
755	General practitioner	before training	374	Primary hospital	Senior title	PDS	0	N	Y	1	1
756	General practitioner	before training	79	Primary hospital	Junior title	PDS&EPS	0	N	Y	1	0
757	General practitioner	before training	79	Primary hospital	Junior title	PDS&EPS	0	N	Y	1	0
758	General practitioner	before training	220	Tertiary hospital	Junior title	PDS&EPS	0	N	Y	0	0
759	General practitioner	before training	385	Tertiary hospital	Senior title	PDS&EPS	0	Y	Y	1	0
760	General practitioner	before training	153	Tertiary hospital	Junior title	PDS	0	N	Y	1	0
761	General practitioner	before training	385	Tertiary hospital	Senior title	PDS	0	Y	Y	1	0
762	General practitioner	before training	385	Tertiary hospital	Senior title	PDS&EPS	0	Y	Y	1	0
763	General practitioner	before training	397	Tertiary hospital	Senior title	PDS	1	Y	Y	1	0
764	General practitioner	before training	226	Tertiary hospital	Junior title	EPS	1	Y	Y	1	0
765	General practitioner	before training	17	Tertiary hospital	Intermediate title	PDS	1	Y	Y	1	0
766	General practitioner	before training	153	Tertiary hospital	Junior title	PDS	1	Y	Y	1	0
767	General practitioner	before training	43	Tertiary hospital	Intermediate title	PDS	0	Y	Y	1	0
768	General practitioner	before training	49	Tertiary hospital	Intermediate title	PDS	0	Y	Y	1	0
769	General practitioner	before training	49	Tertiary hospital	Intermediate title	PDS	0	Y	Y	1	0
770	General practitioner	before training	263	Tertiary hospital	Junior title	PDS	0	Y	Y	1	0
771	General practitioner	before training	17	Tertiary hospital	Intermediate title	PDS	0	Y	Y	1	0
772	General practitioner	before training	397	Tertiary hospital	Senior title	PDS	0	Y	Y	1	0
773	General practitioner	before training	263	Tertiary hospital	Junior title	PDS	0	Y	Y	1	0
774	General practitioner	before training	177	Tertiary hospital	Intermediate title	EPS	1	Y	Y	1	0
775	General practitioner	before training	226	Tertiary hospital	Junior title	PDS&EPS	0	Y	Y	1	0
776	General practitioner	before training	226	Tertiary hospital	Junior title	PDS&EPS	0	Y	Y	1	0
777	General practitioner	before training	43	Tertiary hospital	Intermediate title	PDS	0	Y	Y	1	0
778	General practitioner	before training	17	Tertiary hospital	Intermediate title	PDS	1	Y	Y	1	0
779	General practitioner	before training	43	Tertiary hospital	Intermediate title	EPS	0	Y	Y	1	0
780	General practitioner	before training	49	Tertiary hospital	Intermediate title	PDS	0	Y	Y	1	0
781	General practitioner	before training	397	Tertiary hospital	Senior title	PDS	0	Y	Y	1	0
782	General practitioner	before training	73	Secondary hospital	Intermediate title	PDS	0	Y	Y	1	0
783	General practitioner	before training	378	Tertiary hospital	Intermediate title	PDS	0	Y	Y	1	0
784	General practitioner	before training	263	Tertiary hospital	Junior title	PDS	0	Y	Y	1	0
785	General practitioner	before training	81	Tertiary hospital	Senior title	PDS	0	N	Y	1	0
786	General practitioner	before training	81	Tertiary hospital	Senior title	EPS	0	N	Y	1	0
787	General practitioner	before training	81	Tertiary hospital	Senior title	PDS	0	N	Y	1	0
788	General practitioner	before training	378	Tertiary hospital	Intermediate title	PDS	0	N	Y	1	0
789	General practitioner	before training	73	Secondary hospital	Intermediate title	PDS	0	Y	Y	1	0
790	General practitioner	before training	73	Secondary hospital	Intermediate title	PDS	0	Y	Y	1	0
791	General practitioner	before training	256	Tertiary hospital	Senior title	PDS	1	Y	Y	1	0
792	General practitioner	before training	177	Tertiary hospital	Intermediate title	PDS&EPS	1	Y	Y	1	0
793	General practitioner	before training	177	Tertiary hospital	Intermediate title	PDS&EPS	1	Y	Y	1	0
794	General practitioner	before training	256	Tertiary hospital	Senior title	EPS	1	Y	Y	1	0
795	General practitioner	before training	256	Tertiary hospital	Senior title	EPS	1	Y	Y	1	0
796	General practitioner	before training	180	Secondary hospital	Senior title	PDS	0	N	Y	1	0
797	General practitioner	before training	314	Primary hospital	Intermediate title	EPS	0	N	Y	1	0
798	General practitioner	before training	309	Primary hospital	Senior title	PDS	0	N	Y	1	0
799	General practitioner	before training	309	Primary hospital	Senior title	PDS	0	N	Y	1	0
800	General practitioner	before training	309	Primary hospital	Senior title	PDS	0	N	Y	1	0
801	General practitioner	before training	276	Primary hospital	Intermediate title	PDS	0	N	Y	1	0
802	General practitioner	before training	55	Tertiary hospital	Intermediate title	PDS&EPS	0	Y	Y	1	0
803	General practitioner	before training	19	Primary hospital	Intermediate title	EPS	0	N	Y	1	0
804	General practitioner	before training	286	Secondary hospital	Intermediate title	EPS	1	Y	Y	1	0
805	General practitioner	before training	286	Secondary hospital	Intermediate title	EPS	1	Y	Y	1	1
806	General practitioner	before training	123	Primary hospital	Senior title	PDS	0	N	Y	1	0
807	General practitioner	before training	208	Secondary hospital	Senior title	PDS	0	N	Y	1	0
808	General practitioner	before training	153	Tertiary hospital	Junior title	PDS&EPS	0	Y	Y	1	0
809	General practitioner	before training	233	Primary hospital	Intermediate title	EPS	0	N	Y	1	0
810	General practitioner	before training	149	Secondary hospital	Intermediate title	PDS&EPS	0	N	Y	1	0
811	General practitioner	before training	79	Primary hospital	Junior title	PDS&EPS	0	N	Y	1	0
812	General practitioner	before training	55	Tertiary hospital	Intermediate title	PDS	0	N	Y	1	0
813	General practitioner	before training	138	Secondary hospital	Intermediate title	PDS&EPS	0	N	Y	1	0
814	General practitioner	before training	308	Primary hospital	Intermediate title	PDS	0	N	Y	1	0
815	Gastroenterologist	after training	2	Tertiary hospital	Senior title	PDS	na	N	Y	1	0
816	Gastroenterologist	after training	2	Tertiary hospital	Senior title	PDS	na	N	Y	1	0
817	Gastroenterologist	after training	2	Tertiary hospital	Senior title	EPS	na	N	Y	0	0
818	Gastroenterologist	after training	2	Tertiary hospital	Senior title	EPS	na	N	Y	0	0
819	Gastroenterologist	after training	2	Tertiary hospital	Senior title	PDS	na	N	Y	1	0
820	Gastroenterologist	after training	2	Tertiary hospital	Senior title	PDS	na	N	Y	1	0
821	Gastroenterologist	after training	2	Tertiary hospital	Senior title	EPS	na	N	Y	0	1
822	Gastroenterologist	after training	2	Tertiary hospital	Senior title	PDS&EPS	na	N	Y	1	0
823	Gastroenterologist	after training	2	Tertiary hospital	Senior title	PDS	na	N	Y	1	0
824	Gastroenterologist	after training	2	Tertiary hospital	Senior title	PDS	na	N	Y	1	0
825	Gastroenterologist	after training	2	Tertiary hospital	Senior title	PDS	na	N	Y	1	0
826	Gastroenterologist	after training	2	Tertiary hospital	Senior title	PDS	na	N	Y	1	0
827	Gastroenterologist	after training	2	Tertiary hospital	Senior title	PDS&EPS	na	N	Y	1	0
828	Gastroenterologist	after training	2	Tertiary hospital	Senior title	PDS	na	N	Y	0	0
829	Gastroenterologist	after training	2	Tertiary hospital	Senior title	PDS	na	N	Y	1	0
830	Gastroenterologist	after training	2	Tertiary hospital	Senior title	PDS	na	N	Y	1	0
831	Gastroenterologist	after training	2	Tertiary hospital	Senior title	EPS	na	N	Y	1	0
832	Gastroenterologist	after training	2	Tertiary hospital	Senior title	PDS	na	N	Y	0	0
833	Gastroenterologist	after training	2	Tertiary hospital	Senior title	PDS	na	N	Y	1	0
834	Gastroenterologist	after training	2	Tertiary hospital	Senior title	PDS	na	N	Y	1	0
835	Gastroenterologist	after training	2	Tertiary hospital	Senior title	PDS	na	N	Y	1	0
836	Gastroenterologist	after training	2	Tertiary hospital	Senior title	PDS	na	N	Y	1	0
837	Gastroenterologist	after training	2	Tertiary hospital	Senior title	PDS	na	N	Y	1	0
838	Gastroenterologist	after training	2	Tertiary hospital	Senior title	PDS	na	N	Y	1	0
839	Gastroenterologist	after training	2	Tertiary hospital	Senior title	PDS	na	N	Y	1	0
840	Gastroenterologist	after training	2	Tertiary hospital	Senior title	PDS	na	N	Y	0	0
841	Gastroenterologist	after training	2	Tertiary hospital	Senior title	PDS	na	N	Y	0	0
842	Gastroenterologist	after training	2	Tertiary hospital	Senior title	PDS	na	N	Y	1	0
843	Gastroenterologist	after training	2	Tertiary hospital	Senior title	PDS	na	N	Y	1	0
844	Gastroenterologist	after training	2	Tertiary hospital	Senior title	PDS	na	N	Y	1	0
845	Gastroenterologist	after training	2	Tertiary hospital	Senior title	PDS	na	N	Y	1	0
846	Gastroenterologist	after training	2	Tertiary hospital	Senior title	PDS	na	N	Y	1	0
847	Gastroenterologist	after training	2	Tertiary hospital	Senior title	PDS	na	N	Y	1	0
848	Gastroenterologist	after training	2	Tertiary hospital	Senior title	PDS&EPS	na	N	Y	1	0
849	Gastroenterologist	after training	2	Tertiary hospital	Senior title	PDS&EPS	na	N	Y	1	0
850	Gastroenterologist	after training	2	Tertiary hospital	Senior title	PDS	na	N	Y	1	0
851	Gastroenterologist	after training	2	Tertiary hospital	Senior title	PDS	na	N	Y	1	0
852	Gastroenterologist	after training	2	Tertiary hospital	Senior title	PDS	na	N	Y	1	0
853	Gastroenterologist	after training	2	Tertiary hospital	Senior title	PDS	na	N	Y	1	0
854	Gastroenterologist	after training	2	Tertiary hospital	Senior title	PDS	na	N	Y	1	0
855	Gastroenterologist	after training	2	Tertiary hospital	Senior title	PDS	na	N	Y	0	0
856	Gastroenterologist	after training	2	Tertiary hospital	Senior title	PDS	na	N	Y	1	0
857	Gastroenterologist	after training	2	Tertiary hospital	Senior title	PDS	na	N	Y	1	0
858	Gastroenterologist	after training	2	Tertiary hospital	Senior title	PDS	na	N	Y	1	0
859	Gastroenterologist	after training	2	Tertiary hospital	Senior title	PDS	na	N	Y	1	0
860	Gastroenterologist	after training	5	Secondary hospital	Senior title	PDS&EPS	na	N	Y	1	1
861	Gastroenterologist	after training	5	Secondary hospital	Senior title	EPS	na	N	Y	0	1
862	Gastroenterologist	after training	5	Secondary hospital	Senior title	PDS	na	N	Y	1	0
863	Gastroenterologist	after training	5	Secondary hospital	Senior title	EPS	na	N	Y	0	1
864	Gastroenterologist	after training	5	Secondary hospital	Senior title	EPS	na	N	Y	1	0
865	Gastroenterologist	after training	5	Secondary hospital	Senior title	PDS&EPS	na	N	Y	0	1
866	Gastroenterologist	after training	5	Secondary hospital	Senior title	EPS	na	N	Y	1	1
867	Gastroenterologist	after training	5	Secondary hospital	Senior title	EPS	na	N	Y	0	1
868	Gastroenterologist	after training	5	Secondary hospital	Senior title	EPS	na	N	Y	0	1
869	Gastroenterologist	after training	5	Secondary hospital	Senior title	PDS&EPS	na	N	Y	0	1
870	Gastroenterologist	after training	5	Secondary hospital	Senior title	EPS	na	N	Y	1	1
871	Gastroenterologist	after training	5	Secondary hospital	Senior title	PDS	na	N	Y	1	0
872	Gastroenterologist	after training	5	Secondary hospital	Senior title	EPS	na	N	Y	0	1
873	Gastroenterologist	after training	5	Secondary hospital	Senior title	EPS	na	N	Y	0	1
874	Gastroenterologist	after training	5	Secondary hospital	Senior title	EPS	na	N	Y	0	1
875	Gastroenterologist	after training	5	Secondary hospital	Senior title	EPS	na	N	Y	0	1
876	Gastroenterologist	after training	5	Secondary hospital	Senior title	PDS&EPS	na	N	Y	0	1
877	Gastroenterologist	after training	5	Secondary hospital	Senior title	EPS	na	N	Y	0	1
878	Gastroenterologist	after training	5	Secondary hospital	Senior title	EPS	na	N	Y	0	1
879	Gastroenterologist	after training	5	Secondary hospital	Senior title	EPS	na	N	Y	0	1
880	Gastroenterologist	after training	5	Secondary hospital	Senior title	EPS	na	N	Y	0	1
881	Gastroenterologist	after training	5	Secondary hospital	Senior title	EPS	na	N	Y	1	1
882	Gastroenterologist	after training	5	Secondary hospital	Senior title	EPS	na	N	Y	1	1
883	Gastroenterologist	after training	5	Secondary hospital	Senior title	EPS	na	N	Y	1	1
884	Gastroenterologist	after training	5	Secondary hospital	Senior title	PDS	na	N	Y	1	0
885	Gastroenterologist	after training	5	Secondary hospital	Senior title	PDS&EPS	na	N	Y	1	1
886	Gastroenterologist	after training	5	Secondary hospital	Senior title	EPS	na	N	Y	1	1
887	Gastroenterologist	after training	6	Secondary hospital	Senior title	PDS&EPS	0	Y	N	na	na
888	Gastroenterologist	after training	6	Secondary hospital	Senior title	PDS&EPS	0	Y	N	na	na
889	Gastroenterologist	after training	6	Secondary hospital	Senior title	EPS	0	Y	N	na	na
890	Gastroenterologist	after training	6	Secondary hospital	Senior title	PDS	0	Y	N	na	na
891	Gastroenterologist	after training	6	Secondary hospital	Senior title	PDS	0	Y	N	na	na
892	Gastroenterologist	after training	6	Secondary hospital	Senior title	PDS&EPS	0	Y	N	na	na
893	Gastroenterologist	after training	6	Secondary hospital	Senior title	PDS&EPS	0	Y	N	na	na
894	Gastroenterologist	after training	6	Secondary hospital	Senior title	PDS&EPS	0	Y	N	na	na
895	Gastroenterologist	after training	6	Secondary hospital	Senior title	PDS&EPS	0	Y	N	na	na
896	Gastroenterologist	after training	6	Secondary hospital	Senior title	PDS&EPS	1	Y	N	na	na
897	Gastroenterologist	after training	6	Secondary hospital	Senior title	PDS&EPS	0	Y	N	na	na
898	Gastroenterologist	after training	7	Secondary hospital	Intermediate title	EPS	na	N	Y	1	0
899	Gastroenterologist	after training	7	Secondary hospital	Intermediate title	PDS	na	N	Y	1	0
900	Gastroenterologist	after training	7	Secondary hospital	Intermediate title	PDS	na	N	Y	1	0
901	Gastroenterologist	after training	7	Secondary hospital	Intermediate title	PDS	na	N	Y	1	0
902	Gastroenterologist	after training	7	Secondary hospital	Intermediate title	PDS	na	N	Y	1	0
903	Gastroenterologist	after training	7	Secondary hospital	Intermediate title	PDS	na	N	Y	1	0
904	Gastroenterologist	after training	7	Secondary hospital	Intermediate title	PDS	na	N	Y	1	0
905	Gastroenterologist	after training	7	Secondary hospital	Intermediate title	PDS	na	N	Y	1	0
906	Gastroenterologist	after training	7	Secondary hospital	Intermediate title	PDS	na	N	Y	1	0
907	Gastroenterologist	after training	7	Secondary hospital	Intermediate title	PDS	na	N	Y	1	0
908	Gastroenterologist	after training	11	Secondary hospital	Senior title	PDS	na	N	Y	1	0
909	Gastroenterologist	after training	11	Secondary hospital	Senior title	PDS	na	N	Y	1	0
910	Gastroenterologist	after training	11	Secondary hospital	Senior title	EPS	na	N	Y	1	0
911	Gastroenterologist	after training	11	Secondary hospital	Senior title	PDS&EPS	na	N	Y	1	0
912	Gastroenterologist	after training	11	Secondary hospital	Senior title	PDS&EPS	na	N	Y	1	0
913	Gastroenterologist	after training	11	Secondary hospital	Senior title	PDS&EPS	na	N	Y	1	1
914	Gastroenterologist	after training	11	Secondary hospital	Senior title	EPS	na	N	Y	1	0
915	Gastroenterologist	after training	11	Secondary hospital	Senior title	PDS&EPS	na	N	Y	1	0
916	Gastroenterologist	after training	11	Secondary hospital	Senior title	EPS	na	N	Y	1	1
917	Gastroenterologist	after training	11	Secondary hospital	Senior title	PDS&EPS	na	N	Y	1	1
918	Gastroenterologist	after training	12	Secondary hospital	Intermediate title	PDS&EPS	na	N	Y	1	0
919	Gastroenterologist	after training	12	Secondary hospital	Intermediate title	PDS	na	N	Y	1	0
920	Gastroenterologist	after training	12	Secondary hospital	Intermediate title	EPS	na	N	Y	1	0
921	Gastroenterologist	after training	12	Secondary hospital	Intermediate title	EPS	na	N	Y	1	0
922	Gastroenterologist	after training	12	Secondary hospital	Intermediate title	EPS	na	N	Y	1	0
923	Gastroenterologist	after training	12	Secondary hospital	Intermediate title	PDS	na	N	Y	1	0
924	Gastroenterologist	after training	12	Secondary hospital	Intermediate title	PDS&EPS	na	N	Y	1	0
925	Gastroenterologist	after training	12	Secondary hospital	Intermediate title	PDS	na	N	Y	1	0
926	Gastroenterologist	after training	12	Secondary hospital	Intermediate title	EPS	na	N	Y	1	0
927	Gastroenterologist	after training	12	Secondary hospital	Intermediate title	EPS	na	N	Y	1	0
928	Gastroenterologist	after training	13	Secondary hospital	Senior title	PDS	na	N	Y	1	0
929	Gastroenterologist	after training	13	Secondary hospital	Senior title	EPS	na	N	Y	0	1
930	Gastroenterologist	after training	13	Secondary hospital	Senior title	PDS&EPS	na	N	Y	1	1
931	Gastroenterologist	after training	13	Secondary hospital	Senior title	PDS	na	N	Y	1	0
932	Gastroenterologist	after training	13	Secondary hospital	Senior title	PDS&EPS	na	N	Y	0	1
933	Gastroenterologist	after training	13	Secondary hospital	Senior title	EPS	na	N	Y	1	1
934	Gastroenterologist	after training	13	Secondary hospital	Senior title	PDS&EPS	na	N	Y	1	0
935	Gastroenterologist	after training	13	Secondary hospital	Senior title	PDS	na	N	Y	1	0
936	Gastroenterologist	after training	13	Secondary hospital	Senior title	PDS	na	N	Y	1	0
937	Gastroenterologist	after training	13	Secondary hospital	Senior title	PDS	na	N	Y	1	1
938	Gastroenterologist	after training	13	Secondary hospital	Senior title	EPS	na	N	Y	1	0
939	Gastroenterologist	after training	13	Secondary hospital	Senior title	PDS	na	N	Y	1	0
940	Gastroenterologist	after training	13	Secondary hospital	Senior title	PDS	na	N	Y	1	0
941	Gastroenterologist	after training	13	Secondary hospital	Senior title	PDS	na	N	Y	1	0
942	Gastroenterologist	after training	13	Secondary hospital	Senior title	EPS	na	N	Y	0	1
943	Gastroenterologist	after training	13	Secondary hospital	Senior title	PDS	na	N	Y	1	0
944	Gastroenterologist	after training	13	Secondary hospital	Senior title	PDS	na	N	Y	1	0
945	Gastroenterologist	after training	13	Secondary hospital	Senior title	PDS&EPS	na	N	Y	0	1
946	Gastroenterologist	after training	13	Secondary hospital	Senior title	PDS	na	N	Y	1	0
947	Gastroenterologist	after training	13	Secondary hospital	Senior title	PDS&EPS	na	N	Y	1	1
948	Gastroenterologist	after training	13	Secondary hospital	Senior title	EPS	na	N	Y	1	0
949	Gastroenterologist	after training	13	Secondary hospital	Senior title	EPS	na	N	Y	0	1
950	Gastroenterologist	after training	13	Secondary hospital	Senior title	PDS	na	N	Y	1	0
951	Gastroenterologist	after training	13	Secondary hospital	Senior title	PDS	na	N	Y	1	0
952	Gastroenterologist	after training	13	Secondary hospital	Senior title	PDS&EPS	na	N	Y	1	1
953	Gastroenterologist	after training	13	Secondary hospital	Senior title	PDS	na	N	Y	1	0
954	Gastroenterologist	after training	13	Secondary hospital	Senior title	EPS	na	N	Y	0	1
955	Gastroenterologist	after training	13	Secondary hospital	Senior title	EPS	na	N	Y	1	0
956	Gastroenterologist	after training	13	Secondary hospital	Senior title	EPS	na	N	Y	0	1
957	Gastroenterologist	after training	13	Secondary hospital	Senior title	PDS	na	N	Y	1	0
958	Gastroenterologist	after training	13	Secondary hospital	Senior title	PDS	na	N	Y	1	0
959	Gastroenterologist	after training	13	Secondary hospital	Senior title	PDS&EPS	na	N	Y	0	1
960	Gastroenterologist	after training	13	Secondary hospital	Senior title	PDS	na	N	Y	1	0
961	Gastroenterologist	after training	13	Secondary hospital	Senior title	EPS	na	N	Y	1	0
962	Gastroenterologist	after training	13	Secondary hospital	Senior title	PDS&EPS	na	N	Y	0	1
963	Gastroenterologist	after training	13	Secondary hospital	Senior title	PDS	na	N	Y	1	0
964	Gastroenterologist	after training	13	Secondary hospital	Senior title	PDS	na	N	Y	1	0
965	Gastroenterologist	after training	13	Secondary hospital	Senior title	EPS	na	N	Y	1	0
966	Gastroenterologist	after training	13	Secondary hospital	Senior title	PDS&EPS	na	N	Y	1	0
967	Gastroenterologist	after training	13	Secondary hospital	Senior title	PDS	na	N	Y	1	0
968	Gastroenterologist	after training	13	Secondary hospital	Senior title	PDS&EPS	na	N	Y	1	1
969	Gastroenterologist	after training	13	Secondary hospital	Senior title	EPS	na	N	Y	0	1
970	Gastroenterologist	after training	13	Secondary hospital	Senior title	PDS	na	N	Y	1	0
971	Gastroenterologist	after training	13	Secondary hospital	Senior title	PDS&EPS	na	N	Y	1	1
972	Gastroenterologist	after training	13	Secondary hospital	Senior title	PDS	na	N	Y	1	0
973	Gastroenterologist	after training	13	Secondary hospital	Senior title	PDS&EPS	na	N	Y	1	1
974	Gastroenterologist	after training	13	Secondary hospital	Senior title	PDS	na	N	Y	1	0
975	Gastroenterologist	after training	13	Secondary hospital	Senior title	PDS	na	N	Y	1	0
976	Gastroenterologist	after training	13	Secondary hospital	Senior title	EPS	na	N	Y	0	1
977	Gastroenterologist	after training	13	Secondary hospital	Senior title	PDS&EPS	na	N	Y	1	0
978	Gastroenterologist	after training	16	Tertiary hospital	Intermediate title	PDS	na	N	Y	1	0
979	Gastroenterologist	after training	16	Tertiary hospital	Intermediate title	PDS	na	N	Y	1	0
980	Gastroenterologist	after training	16	Tertiary hospital	Intermediate title	PDS&EPS	na	N	Y	1	0
981	Gastroenterologist	after training	16	Tertiary hospital	Intermediate title	PDS	na	N	Y	1	0
982	Gastroenterologist	after training	16	Tertiary hospital	Intermediate title	PDS	na	N	Y	1	0
983	Gastroenterologist	after training	16	Tertiary hospital	Intermediate title	PDS	na	N	Y	1	0
984	Gastroenterologist	after training	16	Tertiary hospital	Intermediate title	PDS&EPS	na	N	Y	1	0
985	Gastroenterologist	after training	16	Tertiary hospital	Intermediate title	PDS&EPS	na	N	Y	1	0
986	Gastroenterologist	after training	16	Tertiary hospital	Intermediate title	EPS	na	N	Y	1	0
987	Gastroenterologist	after training	16	Tertiary hospital	Intermediate title	PDS	na	N	Y	1	0
988	Gastroenterologist	after training	16	Tertiary hospital	Intermediate title	PDS	na	N	Y	1	0
989	Gastroenterologist	after training	16	Tertiary hospital	Intermediate title	PDS	na	N	Y	1	0
990	Gastroenterologist	after training	16	Tertiary hospital	Intermediate title	PDS	na	N	Y	1	0
991	Gastroenterologist	after training	16	Tertiary hospital	Intermediate title	PDS	na	N	Y	1	0
992	Gastroenterologist	after training	16	Tertiary hospital	Intermediate title	PDS	na	N	Y	1	0
993	Gastroenterologist	after training	16	Tertiary hospital	Intermediate title	EPS	na	N	Y	1	0
994	Gastroenterologist	after training	16	Tertiary hospital	Intermediate title	PDS	na	N	Y	1	0
995	Gastroenterologist	after training	16	Tertiary hospital	Intermediate title	PDS	na	N	Y	1	0
996	Gastroenterologist	after training	16	Tertiary hospital	Intermediate title	PDS	na	N	Y	1	0
997	Gastroenterologist	after training	16	Tertiary hospital	Intermediate title	PDS	na	N	Y	1	0
998	Gastroenterologist	after training	18	Secondary hospital	Intermediate title	PDS&EPS	na	N	Y	1	1
999	Gastroenterologist	after training	18	Secondary hospital	Intermediate title	PDS	na	N	Y	1	1
1000	Gastroenterologist	after training	18	Secondary hospital	Intermediate title	PDS	na	N	Y	1	0
1001	Gastroenterologist	after training	18	Secondary hospital	Intermediate title	EPS	na	N	Y	1	1
1002	Gastroenterologist	after training	18	Secondary hospital	Intermediate title	PDS	na	N	Y	1	0
1003	Gastroenterologist	after training	18	Secondary hospital	Intermediate title	PDS	na	N	Y	1	0
1004	Gastroenterologist	after training	18	Secondary hospital	Intermediate title	EPS	na	N	Y	0	1
1005	Gastroenterologist	after training	18	Secondary hospital	Intermediate title	PDS	na	N	Y	1	0
1006	Gastroenterologist	after training	18	Secondary hospital	Intermediate title	PDS&EPS	na	N	Y	0	0
1007	Gastroenterologist	after training	18	Secondary hospital	Intermediate title	EPS	na	N	Y	1	1
1008	Gastroenterologist	after training	18	Secondary hospital	Intermediate title	EPS	na	N	Y	0	0
1009	Gastroenterologist	after training	18	Secondary hospital	Intermediate title	PDS	na	N	Y	1	0
1010	Gastroenterologist	after training	18	Secondary hospital	Intermediate title	PDS	na	N	Y	1	0
1011	Gastroenterologist	after training	18	Secondary hospital	Intermediate title	EPS	na	N	Y	1	0
1012	Gastroenterologist	after training	18	Secondary hospital	Intermediate title	PDS	na	N	Y	1	1
1013	Gastroenterologist	after training	22	Tertiary hospital	Intermediate title	PDS	1	Y	N	na	na
1014	Gastroenterologist	after training	22	Tertiary hospital	Intermediate title	PDS&EPS	1	Y	N	na	na
1015	Gastroenterologist	after training	22	Tertiary hospital	Intermediate title	PDS&EPS	1	Y	N	na	na
1016	Gastroenterologist	after training	22	Tertiary hospital	Intermediate title	PDS&EPS	1	Y	N	na	na
1017	Gastroenterologist	after training	22	Tertiary hospital	Intermediate title	PDS&EPS	1	Y	N	na	na
1018	Gastroenterologist	after training	22	Tertiary hospital	Intermediate title	PDS&EPS	1	Y	N	na	na
1019	Gastroenterologist	after training	22	Tertiary hospital	Intermediate title	EPS	1	Y	N	na	na
1020	Gastroenterologist	after training	22	Tertiary hospital	Intermediate title	PDS&EPS	1	Y	N	na	na
1021	Gastroenterologist	after training	22	Tertiary hospital	Intermediate title	PDS&EPS	1	Y	N	na	na
1022	Gastroenterologist	after training	22	Tertiary hospital	Intermediate title	PDS&EPS	1	Y	N	na	na
1023	Gastroenterologist	after training	22	Tertiary hospital	Intermediate title	PDS&EPS	1	Y	N	na	na
1024	Gastroenterologist	after training	22	Tertiary hospital	Intermediate title	PDS	1	Y	N	na	na
1025	Gastroenterologist	after training	22	Tertiary hospital	Intermediate title	EPS	1	Y	N	na	na
1026	Gastroenterologist	after training	22	Tertiary hospital	Intermediate title	PDS	1	Y	N	na	na
1027	Gastroenterologist	after training	22	Tertiary hospital	Intermediate title	PDS	1	Y	N	na	na
1028	Gastroenterologist	after training	24	Secondary hospital	Senior title	PDS	na	N	Y	1	0
1029	Gastroenterologist	after training	24	Secondary hospital	Senior title	EPS	na	N	Y	1	0
1030	Gastroenterologist	after training	24	Secondary hospital	Senior title	EPS	na	N	Y	1	0
1031	Gastroenterologist	after training	24	Secondary hospital	Senior title	PDS	na	N	Y	1	0
1032	Gastroenterologist	after training	24	Secondary hospital	Senior title	EPS	na	N	Y	1	0
1033	Gastroenterologist	after training	24	Secondary hospital	Senior title	PDS&EPS	0	Y	N	na	na
1034	Gastroenterologist	after training	24	Secondary hospital	Senior title	PDS&EPS	0	Y	N	na	na
1035	Gastroenterologist	after training	24	Secondary hospital	Senior title	PDS	na	N	Y	1	0
1036	Gastroenterologist	after training	24	Secondary hospital	Senior title	PDS	na	N	Y	1	0
1037	Gastroenterologist	after training	24	Secondary hospital	Senior title	EPS	na	N	Y	1	0
1038	Gastroenterologist	after training	24	Secondary hospital	Senior title	PDS	na	N	Y	1	0
1039	Gastroenterologist	after training	24	Secondary hospital	Senior title	PDS	na	N	Y	1	0
1040	Gastroenterologist	after training	24	Secondary hospital	Senior title	PDS	na	N	Y	1	0
1041	Gastroenterologist	after training	24	Secondary hospital	Senior title	PDS	na	N	Y	1	0
1042	Gastroenterologist	after training	24	Secondary hospital	Senior title	PDS	na	N	Y	1	0
1043	Gastroenterologist	after training	24	Secondary hospital	Senior title	PDS	na	N	Y	1	0
1044	Gastroenterologist	after training	24	Secondary hospital	Senior title	PDS	na	N	Y	1	0
1045	Gastroenterologist	after training	27	Tertiary hospital	Junior title	EPS	1	Y	N	na	na
1046	Gastroenterologist	after training	27	Tertiary hospital	Junior title	PDS	0	Y	N	na	na
1047	Gastroenterologist	after training	27	Tertiary hospital	Junior title	PDS	1	Y	N	na	na
1048	Gastroenterologist	after training	27	Tertiary hospital	Junior title	PDS	1	Y	N	na	na
1049	Gastroenterologist	after training	27	Tertiary hospital	Junior title	PDS	1	Y	N	na	na
1050	Gastroenterologist	after training	27	Tertiary hospital	Junior title	EPS	0	Y	N	na	na
1051	Gastroenterologist	after training	27	Tertiary hospital	Junior title	PDS	1	Y	N	na	na
1052	Gastroenterologist	after training	27	Tertiary hospital	Junior title	PDS	1	Y	N	na	na
1053	Gastroenterologist	after training	27	Tertiary hospital	Junior title	PDS	0	Y	N	na	na
1054	Gastroenterologist	after training	27	Tertiary hospital	Junior title	PDS	1	Y	N	na	na
1055	Gastroenterologist	after training	27	Tertiary hospital	Junior title	PDS	1	Y	N	na	na
1056	Gastroenterologist	after training	27	Tertiary hospital	Junior title	PDS	1	Y	N	na	na
1057	Gastroenterologist	after training	27	Tertiary hospital	Junior title	PDS	1	Y	N	na	na
1058	Gastroenterologist	after training	27	Tertiary hospital	Junior title	PDS	0	Y	N	na	na
1059	Gastroenterologist	after training	27	Tertiary hospital	Junior title	EPS	0	Y	N	na	na
1060	Gastroenterologist	after training	27	Tertiary hospital	Junior title	PDS	1	Y	N	na	na
1061	Gastroenterologist	after training	27	Tertiary hospital	Junior title	EPS	1	Y	N	na	na
1062	Gastroenterologist	after training	27	Tertiary hospital	Junior title	PDS	1	Y	N	na	na
1063	Gastroenterologist	after training	27	Tertiary hospital	Junior title	PDS	1	Y	N	na	na
1064	Gastroenterologist	after training	27	Tertiary hospital	Junior title	EPS	0	Y	N	na	na
1065	Gastroenterologist	after training	27	Tertiary hospital	Junior title	PDS	1	Y	N	na	na
1066	Gastroenterologist	after training	27	Tertiary hospital	Junior title	PDS	0	Y	N	na	na
1067	Gastroenterologist	after training	27	Tertiary hospital	Junior title	EPS	0	Y	N	na	na
1068	Gastroenterologist	after training	27	Tertiary hospital	Junior title	PDS	1	Y	N	na	na
1069	Gastroenterologist	after training	27	Tertiary hospital	Junior title	EPS	1	Y	N	na	na
1070	Gastroenterologist	after training	27	Tertiary hospital	Junior title	EPS	1	Y	N	na	na
1071	Gastroenterologist	after training	27	Tertiary hospital	Junior title	PDS	1	Y	N	na	na
1072	Gastroenterologist	after training	27	Tertiary hospital	Junior title	EPS	0	Y	N	na	na
1073	Gastroenterologist	after training	27	Tertiary hospital	Junior title	PDS	0	Y	N	na	na
1074	Gastroenterologist	after training	27	Tertiary hospital	Junior title	PDS	1	Y	N	na	na
1075	Gastroenterologist	after training	27	Tertiary hospital	Junior title	EPS	1	Y	N	na	na
1076	Gastroenterologist	after training	27	Tertiary hospital	Junior title	PDS	1	Y	N	na	na
1077	Gastroenterologist	after training	27	Tertiary hospital	Junior title	EPS	0	Y	N	na	na
1078	Gastroenterologist	after training	27	Tertiary hospital	Junior title	EPS	1	Y	N	na	na
1079	Gastroenterologist	after training	27	Tertiary hospital	Junior title	EPS	0	Y	N	na	na
1080	Gastroenterologist	after training	27	Tertiary hospital	Junior title	EPS	0	Y	N	na	na
1081	Gastroenterologist	after training	27	Tertiary hospital	Junior title	EPS	1	Y	N	na	na
1082	Gastroenterologist	after training	27	Tertiary hospital	Junior title	PDS&EPS	1	Y	N	na	na
1083	Gastroenterologist	after training	27	Tertiary hospital	Junior title	PDS	1	Y	N	na	na
1084	Gastroenterologist	after training	27	Tertiary hospital	Junior title	EPS	1	Y	N	na	na
1085	Gastroenterologist	after training	29	Tertiary hospital	Senior title	PDS	na	N	Y	1	0
1086	Gastroenterologist	after training	29	Tertiary hospital	Senior title	PDS	na	N	Y	1	0
1087	Gastroenterologist	after training	29	Tertiary hospital	Senior title	PDS	na	N	Y	1	0
1088	Gastroenterologist	after training	29	Tertiary hospital	Senior title	EPS	na	N	Y	1	0
1089	Gastroenterologist	after training	29	Tertiary hospital	Senior title	EPS	na	N	Y	1	0
1090	Gastroenterologist	after training	29	Tertiary hospital	Senior title	EPS	na	N	Y	1	0
1091	Gastroenterologist	after training	29	Tertiary hospital	Senior title	PDS	na	N	Y	1	0
1092	Gastroenterologist	after training	29	Tertiary hospital	Senior title	EPS	na	N	Y	1	0
1093	Gastroenterologist	after training	29	Tertiary hospital	Senior title	EPS	na	N	Y	1	0
1094	Gastroenterologist	after training	32	Tertiary hospital	Senior title	PDS	na	N	Y	1	0
1095	Gastroenterologist	after training	32	Tertiary hospital	Senior title	PDS	na	N	Y	1	0
1096	Gastroenterologist	after training	32	Tertiary hospital	Senior title	PDS	na	N	Y	1	1
1097	Gastroenterologist	after training	32	Tertiary hospital	Senior title	PDS	na	N	Y	1	1
1098	Gastroenterologist	after training	32	Tertiary hospital	Senior title	EPS	na	N	Y	1	0
1099	Gastroenterologist	after training	32	Tertiary hospital	Senior title	PDS&EPS	na	N	Y	1	0
1100	Gastroenterologist	after training	32	Tertiary hospital	Senior title	EPS	na	N	Y	1	1
1101	Gastroenterologist	after training	32	Tertiary hospital	Senior title	PDS	na	N	Y	1	1
1102	Gastroenterologist	after training	32	Tertiary hospital	Senior title	PDS&EPS	na	N	Y	1	1
1103	Gastroenterologist	after training	32	Tertiary hospital	Senior title	PDS&EPS	na	N	Y	1	0
1104	Gastroenterologist	after training	36	Secondary hospital	Intermediate title	PDS	na	N	Y	1	0
1105	Gastroenterologist	after training	36	Secondary hospital	Intermediate title	PDS&EPS	na	N	Y	1	0
1106	Gastroenterologist	after training	36	Secondary hospital	Intermediate title	PDS&EPS	na	N	Y	1	0
1107	Gastroenterologist	after training	36	Secondary hospital	Intermediate title	PDS	na	N	Y	1	0
1108	Gastroenterologist	after training	36	Secondary hospital	Intermediate title	EPS	0	N	Y	1	0
1109	Gastroenterologist	after training	36	Secondary hospital	Intermediate title	PDS	na	N	Y	1	0
1110	Gastroenterologist	after training	36	Secondary hospital	Intermediate title	EPS	na	N	Y	1	0
1111	Gastroenterologist	after training	36	Secondary hospital	Intermediate title	PDS	na	N	Y	1	0
1112	Gastroenterologist	after training	36	Secondary hospital	Intermediate title	PDS	na	N	Y	1	0
1113	Gastroenterologist	after training	36	Secondary hospital	Intermediate title	PDS	na	N	Y	1	0
1114	Gastroenterologist	after training	38	Tertiary hospital	Senior title	EPS	na	N	Y	1	0
1115	Gastroenterologist	after training	38	Tertiary hospital	Senior title	PDS	na	N	Y	1	0
1116	Gastroenterologist	after training	38	Tertiary hospital	Senior title	PDS&EPS	na	N	Y	1	0
1117	Gastroenterologist	after training	38	Tertiary hospital	Senior title	EPS	na	N	Y	1	0
1118	Gastroenterologist	after training	38	Tertiary hospital	Senior title	PDS	na	N	Y	1	0
1119	Gastroenterologist	after training	38	Tertiary hospital	Senior title	EPS	na	N	Y	1	0
1120	Gastroenterologist	after training	38	Tertiary hospital	Senior title	EPS	na	N	Y	1	0
1121	Gastroenterologist	after training	38	Tertiary hospital	Senior title	PDS	na	N	Y	1	0
1122	Gastroenterologist	after training	38	Tertiary hospital	Senior title	EPS	na	N	Y	1	0
1123	Gastroenterologist	after training	38	Tertiary hospital	Senior title	PDS&EPS	na	N	Y	1	1
1124	Gastroenterologist	after training	38	Tertiary hospital	Senior title	PDS	na	N	Y	1	0
1125	Gastroenterologist	after training	38	Tertiary hospital	Senior title	PDS	na	N	Y	1	0
1126	Gastroenterologist	after training	38	Tertiary hospital	Senior title	EPS	na	N	Y	1	1
1127	Gastroenterologist	after training	38	Tertiary hospital	Senior title	PDS	na	N	Y	1	0
1128	Gastroenterologist	after training	38	Tertiary hospital	Senior title	PDS&EPS	na	N	Y	1	1
1129	Gastroenterologist	after training	38	Tertiary hospital	Senior title	EPS	na	N	Y	1	1
1130	Gastroenterologist	after training	38	Tertiary hospital	Senior title	EPS	na	N	Y	1	1
1131	Gastroenterologist	after training	38	Tertiary hospital	Senior title	EPS	na	N	Y	1	0
1132	Gastroenterologist	after training	38	Tertiary hospital	Senior title	EPS	na	N	Y	1	1
1133	Gastroenterologist	after training	38	Tertiary hospital	Senior title	EPS	na	N	Y	1	0
1134	Gastroenterologist	after training	38	Tertiary hospital	Senior title	EPS	na	N	Y	1	0
1135	Gastroenterologist	after training	38	Tertiary hospital	Senior title	EPS	na	N	Y	1	0
1136	Gastroenterologist	after training	38	Tertiary hospital	Senior title	EPS	na	N	Y	1	1
1137	Gastroenterologist	after training	38	Tertiary hospital	Senior title	PDS	na	N	Y	1	0
1138	Gastroenterologist	after training	38	Tertiary hospital	Senior title	PDS	na	N	Y	1	0
1139	Gastroenterologist	after training	38	Tertiary hospital	Senior title	EPS	na	N	Y	1	0
1140	Gastroenterologist	after training	38	Tertiary hospital	Senior title	EPS	na	N	Y	1	0
1141	Gastroenterologist	after training	38	Tertiary hospital	Senior title	PDS	na	N	Y	1	0
1142	Gastroenterologist	after training	38	Tertiary hospital	Senior title	EPS	na	N	Y	1	1
1143	Gastroenterologist	after training	38	Tertiary hospital	Senior title	EPS	na	N	Y	1	0
1144	Gastroenterologist	after training	38	Tertiary hospital	Senior title	PDS	na	N	Y	1	0
1145	Gastroenterologist	after training	38	Tertiary hospital	Senior title	EPS	na	N	Y	1	1
1146	Gastroenterologist	after training	38	Tertiary hospital	Senior title	EPS	na	N	Y	1	0
1147	Gastroenterologist	after training	38	Tertiary hospital	Senior title	EPS	na	N	Y	1	0
1148	Gastroenterologist	after training	38	Tertiary hospital	Senior title	EPS	na	N	Y	1	1
1149	Gastroenterologist	after training	38	Tertiary hospital	Senior title	PDS	na	N	Y	1	1
1150	Gastroenterologist	after training	38	Tertiary hospital	Senior title	EPS	na	N	Y	1	0
1151	Gastroenterologist	after training	38	Tertiary hospital	Senior title	EPS	na	N	Y	1	0
1152	Gastroenterologist	after training	38	Tertiary hospital	Senior title	PDS	na	N	Y	1	0
1153	Gastroenterologist	after training	38	Tertiary hospital	Senior title	PDS	na	N	Y	1	0
1154	Gastroenterologist	after training	38	Tertiary hospital	Senior title	EPS	na	N	Y	1	0
1155	Gastroenterologist	after training	38	Tertiary hospital	Senior title	EPS	na	N	Y	1	1
1156	Gastroenterologist	after training	38	Tertiary hospital	Senior title	PDS	na	N	Y	1	0
1157	Gastroenterologist	after training	38	Tertiary hospital	Senior title	PDS	na	N	Y	1	0
1158	Gastroenterologist	after training	38	Tertiary hospital	Senior title	PDS	na	N	Y	1	0
1159	Gastroenterologist	after training	38	Tertiary hospital	Senior title	PDS	na	N	Y	1	0
1160	Gastroenterologist	after training	38	Tertiary hospital	Senior title	EPS	na	N	Y	1	1
1161	Gastroenterologist	after training	38	Tertiary hospital	Senior title	PDS	na	N	Y	1	0
1162	Gastroenterologist	after training	38	Tertiary hospital	Senior title	EPS	na	N	Y	1	0
1163	Gastroenterologist	after training	38	Tertiary hospital	Senior title	PDS	na	N	Y	1	0
1164	Gastroenterologist	after training	39	Tertiary hospital	Intermediate title	PDS&EPS	1	Y	N	na	na
1165	Gastroenterologist	after training	39	Tertiary hospital	Intermediate title	PDS&EPS	1	Y	N	na	na
1166	Gastroenterologist	after training	39	Tertiary hospital	Intermediate title	EPS	0	Y	N	na	na
1167	Gastroenterologist	after training	39	Tertiary hospital	Intermediate title	PDS&EPS	0	Y	N	na	na
1168	Gastroenterologist	after training	39	Tertiary hospital	Intermediate title	PDS	na	N	Y	1	0
1169	Gastroenterologist	after training	39	Tertiary hospital	Intermediate title	PDS&EPS	na	N	Y	1	0
1170	Gastroenterologist	after training	39	Tertiary hospital	Intermediate title	EPS	na	N	Y	0	1
1171	Gastroenterologist	after training	39	Tertiary hospital	Intermediate title	EPS	na	N	Y	0	1
1172	Gastroenterologist	after training	39	Tertiary hospital	Intermediate title	EPS	na	N	Y	0	1
1173	Gastroenterologist	after training	39	Tertiary hospital	Intermediate title	PDS	na	N	Y	1	0
1174	Gastroenterologist	after training	39	Tertiary hospital	Intermediate title	PDS	na	N	Y	1	0
1175	Gastroenterologist	after training	39	Tertiary hospital	Intermediate title	PDS	na	N	Y	0	1
1176	Gastroenterologist	after training	39	Tertiary hospital	Intermediate title	PDS&EPS	na	N	Y	0	1
1177	Gastroenterologist	after training	39	Tertiary hospital	Intermediate title	EPS	na	N	Y	0	1
1178	Gastroenterologist	after training	39	Tertiary hospital	Intermediate title	PDS	na	N	Y	0	1
1179	Gastroenterologist	after training	39	Tertiary hospital	Intermediate title	EPS	na	N	Y	0	1
1180	Gastroenterologist	after training	39	Tertiary hospital	Intermediate title	PDS	na	N	Y	1	0
1181	Gastroenterologist	after training	39	Tertiary hospital	Intermediate title	EPS	na	N	Y	0	1
1182	Gastroenterologist	after training	39	Tertiary hospital	Intermediate title	PDS	na	N	Y	1	0
1183	Gastroenterologist	after training	39	Tertiary hospital	Intermediate title	PDS&EPS	na	N	Y	1	1
1184	Gastroenterologist	after training	39	Tertiary hospital	Intermediate title	PDS	na	N	Y	1	0
1185	Gastroenterologist	after training	39	Tertiary hospital	Intermediate title	PDS	na	N	Y	1	0
1186	Gastroenterologist	after training	39	Tertiary hospital	Intermediate title	PDS&EPS	na	N	Y	1	1
1187	Gastroenterologist	after training	39	Tertiary hospital	Intermediate title	PDS	na	N	Y	1	0
1188	Gastroenterologist	after training	40	Tertiary hospital	Junior title	EPS	1	Y	N	na	na
1189	Gastroenterologist	after training	40	Tertiary hospital	Junior title	PDS	1	Y	N	na	na
1190	Gastroenterologist	after training	40	Tertiary hospital	Junior title	PDS	1	Y	N	na	na
1191	Gastroenterologist	after training	40	Tertiary hospital	Junior title	PDS	1	Y	N	na	na
1192	Gastroenterologist	after training	40	Tertiary hospital	Junior title	PDS	1	Y	N	na	na
1193	Gastroenterologist	after training	40	Tertiary hospital	Junior title	EPS	1	Y	N	na	na
1194	Gastroenterologist	after training	40	Tertiary hospital	Junior title	PDS	1	Y	N	na	na
1195	Gastroenterologist	after training	40	Tertiary hospital	Junior title	PDS	1	Y	N	na	na
1196	Gastroenterologist	after training	40	Tertiary hospital	Junior title	PDS	1	Y	N	na	na
1197	Gastroenterologist	after training	40	Tertiary hospital	Junior title	PDS	1	Y	N	na	na
1198	Gastroenterologist	after training	42	Primary hospital	Senior title	PDS&EPS	na	N	Y	1	0
1199	Gastroenterologist	after training	42	Primary hospital	Senior title	PDS	na	N	Y	1	0
1200	Gastroenterologist	after training	42	Primary hospital	Senior title	PDS	na	N	Y	1	0
1201	Gastroenterologist	after training	42	Primary hospital	Senior title	PDS	na	N	Y	1	0
1202	Gastroenterologist	after training	42	Primary hospital	Senior title	PDS	na	N	Y	1	0
1203	Gastroenterologist	after training	42	Primary hospital	Senior title	PDS	na	N	Y	1	0
1204	Gastroenterologist	after training	42	Primary hospital	Senior title	PDS	na	N	Y	1	0
1205	Gastroenterologist	after training	42	Primary hospital	Senior title	PDS	na	N	Y	1	0
1206	Gastroenterologist	after training	42	Primary hospital	Senior title	PDS	na	N	Y	1	0
1207	Gastroenterologist	after training	42	Primary hospital	Senior title	PDS	na	N	Y	1	0
1208	Gastroenterologist	after training	42	Primary hospital	Senior title	PDS	na	N	Y	1	0
1209	Gastroenterologist	after training	42	Primary hospital	Senior title	PDS	na	N	Y	1	0
1210	Gastroenterologist	after training	42	Primary hospital	Senior title	PDS	na	N	Y	1	0
1211	Gastroenterologist	after training	42	Primary hospital	Senior title	PDS	na	N	Y	1	0
1212	Gastroenterologist	after training	42	Primary hospital	Senior title	PDS	na	N	Y	1	0
1213	Gastroenterologist	after training	42	Primary hospital	Senior title	PDS	na	N	Y	1	0
1214	Gastroenterologist	after training	42	Primary hospital	Senior title	PDS	na	N	Y	1	0
1215	Gastroenterologist	after training	42	Primary hospital	Senior title	PDS	na	N	Y	1	0
1216	Gastroenterologist	after training	42	Primary hospital	Senior title	PDS	na	N	Y	1	0
1217	Gastroenterologist	after training	42	Primary hospital	Senior title	PDS	na	N	Y	1	0
1218	Gastroenterologist	after training	42	Primary hospital	Senior title	PDS	na	N	Y	1	0
1219	Gastroenterologist	after training	42	Primary hospital	Senior title	PDS	na	N	Y	1	0
1220	Gastroenterologist	after training	42	Primary hospital	Senior title	PDS	na	N	Y	1	0
1221	Gastroenterologist	after training	42	Primary hospital	Senior title	PDS	na	N	Y	1	0
1222	Gastroenterologist	after training	42	Primary hospital	Senior title	PDS	na	N	Y	1	0
1223	Gastroenterologist	after training	42	Primary hospital	Senior title	PDS	1	Y	N	na	na
1224	Gastroenterologist	after training	42	Primary hospital	Senior title	PDS&EPS	1	Y	N	na	na
1225	Gastroenterologist	after training	42	Primary hospital	Senior title	EPS	0	Y	N	na	na
1226	Gastroenterologist	after training	42	Primary hospital	Senior title	EPS	0	Y	N	na	na
1227	Gastroenterologist	after training	42	Primary hospital	Senior title	PDS	1	Y	N	na	na
1228	Gastroenterologist	after training	47	Secondary hospital	Senior title	PDS&EPS	na	N	Y	1	0
1229	Gastroenterologist	after training	47	Secondary hospital	Senior title	PDS&EPS	na	N	Y	1	0
1230	Gastroenterologist	after training	47	Secondary hospital	Senior title	PDS&EPS	na	N	Y	0	1
1231	Gastroenterologist	after training	47	Secondary hospital	Senior title	EPS	na	N	Y	0	1
1232	Gastroenterologist	after training	47	Secondary hospital	Senior title	PDS&EPS	na	N	Y	1	0
1233	Gastroenterologist	after training	47	Secondary hospital	Senior title	EPS	na	N	Y	1	0
1234	Gastroenterologist	after training	47	Secondary hospital	Senior title	PDS&EPS	na	N	Y	1	0
1235	Gastroenterologist	after training	47	Secondary hospital	Senior title	EPS	na	N	Y	0	1
1236	Gastroenterologist	after training	47	Secondary hospital	Senior title	PDS&EPS	na	N	Y	1	0
1237	Gastroenterologist	after training	47	Secondary hospital	Senior title	EPS	na	N	Y	1	0
1238	Gastroenterologist	after training	47	Secondary hospital	Senior title	EPS	na	N	Y	1	0
1239	Gastroenterologist	after training	47	Secondary hospital	Senior title	PDS&EPS	na	N	Y	1	0
1240	Gastroenterologist	after training	47	Secondary hospital	Senior title	PDS&EPS	na	N	Y	1	0
1241	Gastroenterologist	after training	47	Secondary hospital	Senior title	PDS&EPS	na	N	Y	0	1
1242	Gastroenterologist	after training	47	Secondary hospital	Senior title	PDS&EPS	na	N	Y	1	0
1243	Gastroenterologist	after training	47	Secondary hospital	Senior title	EPS	na	N	Y	1	0
1244	Gastroenterologist	after training	47	Secondary hospital	Senior title	PDS&EPS	na	N	Y	0	1
1245	Gastroenterologist	after training	47	Secondary hospital	Senior title	PDS&EPS	na	N	Y	0	1
1246	Gastroenterologist	after training	47	Secondary hospital	Senior title	PDS&EPS	na	N	Y	0	1
1247	Gastroenterologist	after training	47	Secondary hospital	Senior title	PDS&EPS	na	N	Y	0	1
1248	Gastroenterologist	after training	47	Secondary hospital	Senior title	EPS	na	N	Y	0	1
1249	Gastroenterologist	after training	47	Secondary hospital	Senior title	EPS	na	N	Y	1	0
1250	Gastroenterologist	after training	47	Secondary hospital	Senior title	PDS&EPS	na	N	Y	0	1
1251	Gastroenterologist	after training	47	Secondary hospital	Senior title	PDS&EPS	na	N	Y	0	1
1252	Gastroenterologist	after training	47	Secondary hospital	Senior title	PDS&EPS	na	N	Y	0	1
1253	Gastroenterologist	after training	47	Secondary hospital	Senior title	PDS&EPS	na	N	Y	0	1
1254	Gastroenterologist	after training	47	Secondary hospital	Senior title	PDS&EPS	na	N	Y	1	0
1255	Gastroenterologist	after training	47	Secondary hospital	Senior title	EPS	na	N	Y	0	1
1256	Gastroenterologist	after training	47	Secondary hospital	Senior title	PDS&EPS	na	N	Y	0	1
1257	Gastroenterologist	after training	47	Secondary hospital	Senior title	EPS	na	N	Y	0	1
1258	Gastroenterologist	after training	47	Secondary hospital	Senior title	EPS	na	N	Y	1	0
1259	Gastroenterologist	after training	47	Secondary hospital	Senior title	PDS&EPS	na	N	Y	0	1
1260	Gastroenterologist	after training	47	Secondary hospital	Senior title	PDS	na	N	Y	0	1
1261	Gastroenterologist	after training	47	Secondary hospital	Senior title	EPS	na	N	Y	1	0
1262	Gastroenterologist	after training	47	Secondary hospital	Senior title	PDS	na	N	Y	1	0
1263	Gastroenterologist	after training	47	Secondary hospital	Senior title	EPS	na	N	Y	0	1
1264	Gastroenterologist	after training	47	Secondary hospital	Senior title	PDS&EPS	na	N	Y	0	1
1265	Gastroenterologist	after training	47	Secondary hospital	Senior title	EPS	na	N	Y	0	1
1266	Gastroenterologist	after training	47	Secondary hospital	Senior title	PDS&EPS	na	N	Y	0	1
1267	Gastroenterologist	after training	47	Secondary hospital	Senior title	PDS&EPS	na	N	Y	0	1
1268	Gastroenterologist	after training	47	Secondary hospital	Senior title	PDS&EPS	na	N	Y	1	0
1269	Gastroenterologist	after training	47	Secondary hospital	Senior title	PDS&EPS	na	N	Y	1	0
1270	Gastroenterologist	after training	47	Secondary hospital	Senior title	PDS&EPS	na	N	Y	0	1
1271	Gastroenterologist	after training	47	Secondary hospital	Senior title	PDS	na	N	Y	1	0
1272	Gastroenterologist	after training	47	Secondary hospital	Senior title	PDS&EPS	na	N	Y	1	0
1273	Gastroenterologist	after training	47	Secondary hospital	Senior title	EPS	na	N	Y	0	1
1274	Gastroenterologist	after training	47	Secondary hospital	Senior title	PDS&EPS	na	N	Y	0	1
1275	Gastroenterologist	after training	47	Secondary hospital	Senior title	PDS&EPS	na	N	Y	1	0
1276	Gastroenterologist	after training	47	Secondary hospital	Senior title	PDS&EPS	na	N	Y	1	0
1277	Gastroenterologist	after training	47	Secondary hospital	Senior title	EPS	na	N	Y	0	1
1278	Gastroenterologist	after training	47	Secondary hospital	Senior title	PDS&EPS	na	N	Y	0	1
1279	Gastroenterologist	after training	50	Tertiary hospital	Junior title	PDS	1	Y	N	na	na
1280	Gastroenterologist	after training	50	Tertiary hospital	Junior title	PDS	1	Y	N	na	na
1281	Gastroenterologist	after training	50	Tertiary hospital	Junior title	PDS	1	Y	N	na	na
1282	Gastroenterologist	after training	50	Tertiary hospital	Junior title	PDS	1	Y	N	na	na
1283	Gastroenterologist	after training	50	Tertiary hospital	Junior title	PDS	1	Y	N	na	na
1284	Gastroenterologist	after training	50	Tertiary hospital	Junior title	PDS	1	Y	N	na	na
1285	Gastroenterologist	after training	50	Tertiary hospital	Junior title	PDS	1	Y	N	na	na
1286	Gastroenterologist	after training	50	Tertiary hospital	Junior title	EPS	1	Y	N	na	na
1287	Gastroenterologist	after training	50	Tertiary hospital	Junior title	PDS	1	Y	N	na	na
1288	Gastroenterologist	after training	50	Tertiary hospital	Junior title	EPS	1	Y	N	na	na
1289	Gastroenterologist	after training	51	Secondary hospital	Senior title	PDS	na	N	Y	1	1
1290	Gastroenterologist	after training	51	Secondary hospital	Senior title	PDS	na	N	Y	1	0
1291	Gastroenterologist	after training	51	Secondary hospital	Senior title	PDS&EPS	na	N	Y	1	1
1292	Gastroenterologist	after training	51	Secondary hospital	Senior title	EPS	na	N	Y	1	1
1293	Gastroenterologist	after training	51	Secondary hospital	Senior title	PDS	na	N	Y	1	0
1294	Gastroenterologist	after training	51	Secondary hospital	Senior title	EPS	na	N	Y	1	0
1295	Gastroenterologist	after training	51	Secondary hospital	Senior title	PDS&EPS	na	N	Y	1	0
1296	Gastroenterologist	after training	51	Secondary hospital	Senior title	EPS	na	N	Y	1	1
1297	Gastroenterologist	after training	51	Secondary hospital	Senior title	PDS	na	N	Y	1	0
1298	Gastroenterologist	after training	51	Secondary hospital	Senior title	PDS	na	N	Y	1	0
1299	Gastroenterologist	after training	51	Secondary hospital	Senior title	EPS	na	N	Y	1	1
1300	Gastroenterologist	after training	51	Secondary hospital	Senior title	PDS&EPS	na	N	Y	1	0
1301	Gastroenterologist	after training	51	Secondary hospital	Senior title	PDS&EPS	na	N	Y	1	1
1302	Gastroenterologist	after training	51	Secondary hospital	Senior title	EPS	na	N	Y	1	1
1303	Gastroenterologist	after training	51	Secondary hospital	Senior title	EPS	na	N	Y	1	0
1304	Gastroenterologist	after training	51	Secondary hospital	Senior title	PDS	na	N	Y	1	0
1305	Gastroenterologist	after training	51	Secondary hospital	Senior title	EPS	na	N	Y	1	0
1306	Gastroenterologist	after training	51	Secondary hospital	Senior title	PDS&EPS	na	N	Y	1	1
1307	Gastroenterologist	after training	51	Secondary hospital	Senior title	PDS	na	N	Y	1	1
1308	Gastroenterologist	after training	51	Secondary hospital	Senior title	PDS&EPS	na	N	Y	1	1
1309	Gastroenterologist	after training	51	Secondary hospital	Senior title	PDS	na	N	Y	1	0
1310	Gastroenterologist	after training	51	Secondary hospital	Senior title	EPS	na	N	Y	1	0
1311	Gastroenterologist	after training	51	Secondary hospital	Senior title	PDS	na	N	Y	1	0
1312	Gastroenterologist	after training	51	Secondary hospital	Senior title	EPS	na	N	Y	1	0
1313	Gastroenterologist	after training	51	Secondary hospital	Senior title	PDS	na	N	Y	1	0
1314	Gastroenterologist	after training	51	Secondary hospital	Senior title	PDS	na	N	Y	1	0
1315	Gastroenterologist	after training	51	Secondary hospital	Senior title	EPS	na	N	Y	1	0
1316	Gastroenterologist	after training	51	Secondary hospital	Senior title	PDS	na	N	Y	1	0
1317	Gastroenterologist	after training	51	Secondary hospital	Senior title	EPS	na	N	Y	1	0
1318	Gastroenterologist	after training	51	Secondary hospital	Senior title	EPS	na	N	Y	1	0
1319	Gastroenterologist	after training	51	Secondary hospital	Senior title	PDS	na	N	Y	1	0
1320	Gastroenterologist	after training	51	Secondary hospital	Senior title	EPS	na	N	Y	1	0
1321	Gastroenterologist	after training	51	Secondary hospital	Senior title	EPS	na	N	Y	1	0
1322	Gastroenterologist	after training	51	Secondary hospital	Senior title	PDS	na	N	Y	1	0
1323	Gastroenterologist	after training	51	Secondary hospital	Senior title	EPS	na	N	Y	1	0
1324	Gastroenterologist	after training	51	Secondary hospital	Senior title	PDS	na	N	Y	1	0
1325	Gastroenterologist	after training	51	Secondary hospital	Senior title	PDS	na	N	Y	1	0
1326	Gastroenterologist	after training	51	Secondary hospital	Senior title	EPS	na	N	Y	1	0
1327	Gastroenterologist	after training	51	Secondary hospital	Senior title	PDS	na	N	Y	1	0
1328	Gastroenterologist	after training	51	Secondary hospital	Senior title	PDS	na	N	Y	1	0
1329	Gastroenterologist	after training	51	Secondary hospital	Senior title	PDS	na	N	Y	1	0
1330	Gastroenterologist	after training	51	Secondary hospital	Senior title	EPS	na	N	Y	1	0
1331	Gastroenterologist	after training	51	Secondary hospital	Senior title	PDS	na	N	Y	1	0
1332	Gastroenterologist	after training	51	Secondary hospital	Senior title	PDS	na	N	Y	1	0
1333	Gastroenterologist	after training	51	Secondary hospital	Senior title	PDS&EPS	na	N	Y	1	0
1334	Gastroenterologist	after training	51	Secondary hospital	Senior title	EPS	na	N	Y	1	0
1335	Gastroenterologist	after training	51	Secondary hospital	Senior title	EPS	na	N	Y	1	0
1336	Gastroenterologist	after training	52	Secondary hospital	Senior title	PDS	na	N	Y	1	1
1337	Gastroenterologist	after training	52	Secondary hospital	Senior title	PDS	na	N	Y	1	0
1338	Gastroenterologist	after training	52	Secondary hospital	Senior title	PDS	na	N	Y	1	0
1339	Gastroenterologist	after training	52	Secondary hospital	Senior title	PDS	na	N	Y	1	1
1340	Gastroenterologist	after training	52	Secondary hospital	Senior title	PDS	na	N	Y	1	0
1341	Gastroenterologist	after training	52	Secondary hospital	Senior title	PDS	na	N	Y	1	0
1342	Gastroenterologist	after training	52	Secondary hospital	Senior title	PDS	na	N	Y	1	0
1343	Gastroenterologist	after training	52	Secondary hospital	Senior title	PDS	na	N	Y	1	0
1344	Gastroenterologist	after training	52	Secondary hospital	Senior title	PDS	na	N	Y	1	0
1345	Gastroenterologist	after training	52	Secondary hospital	Senior title	PDS	na	N	Y	1	0
1346	Gastroenterologist	after training	52	Secondary hospital	Senior title	PDS	na	N	Y	1	0
1347	Gastroenterologist	after training	52	Secondary hospital	Senior title	PDS	na	N	Y	1	1
1348	Gastroenterologist	after training	52	Secondary hospital	Senior title	PDS	na	N	Y	1	0
1349	Gastroenterologist	after training	52	Secondary hospital	Senior title	PDS	na	N	Y	1	0
1350	Gastroenterologist	after training	52	Secondary hospital	Senior title	PDS	na	N	Y	1	0
1351	Gastroenterologist	after training	52	Secondary hospital	Senior title	PDS	na	N	Y	1	0
1352	Gastroenterologist	after training	52	Secondary hospital	Senior title	PDS	na	N	Y	1	1
1353	Gastroenterologist	after training	52	Secondary hospital	Senior title	PDS	na	N	Y	1	0
1354	Gastroenterologist	after training	52	Secondary hospital	Senior title	PDS	na	N	Y	1	0
1355	Gastroenterologist	after training	52	Secondary hospital	Senior title	PDS	na	N	Y	1	0
1356	Gastroenterologist	after training	52	Secondary hospital	Senior title	PDS	na	N	Y	1	0
1357	Gastroenterologist	after training	52	Secondary hospital	Senior title	PDS	na	N	Y	1	0
1358	Gastroenterologist	after training	52	Secondary hospital	Senior title	PDS	na	N	Y	1	0
1359	Gastroenterologist	after training	52	Secondary hospital	Senior title	EPS	na	N	Y	1	0
1360	Gastroenterologist	after training	52	Secondary hospital	Senior title	PDS	na	N	Y	1	0
1361	Gastroenterologist	after training	52	Secondary hospital	Senior title	PDS	na	N	Y	1	1
1362	Gastroenterologist	after training	52	Secondary hospital	Senior title	PDS	na	N	Y	1	0
1363	Gastroenterologist	after training	52	Secondary hospital	Senior title	PDS	na	N	Y	1	0
1364	Gastroenterologist	after training	52	Secondary hospital	Senior title	PDS	na	N	Y	1	0
1365	Gastroenterologist	after training	52	Secondary hospital	Senior title	EPS	na	N	Y	1	0
1366	Gastroenterologist	after training	52	Secondary hospital	Senior title	PDS	na	N	Y	1	1
1367	Gastroenterologist	after training	52	Secondary hospital	Senior title	PDS	na	N	Y	1	1
1368	Gastroenterologist	after training	52	Secondary hospital	Senior title	PDS	na	N	Y	1	0
1369	Gastroenterologist	after training	52	Secondary hospital	Senior title	PDS	na	N	Y	1	0
1370	Gastroenterologist	after training	52	Secondary hospital	Senior title	PDS	na	N	Y	1	0
1371	Gastroenterologist	after training	52	Secondary hospital	Senior title	PDS	na	N	Y	1	0
1372	Gastroenterologist	after training	52	Secondary hospital	Senior title	PDS	na	N	Y	1	1
1373	Gastroenterologist	after training	52	Secondary hospital	Senior title	PDS	na	N	Y	1	0
1374	Gastroenterologist	after training	52	Secondary hospital	Senior title	PDS	na	N	Y	1	0
1375	Gastroenterologist	after training	52	Secondary hospital	Senior title	PDS	na	N	Y	1	0
1376	Gastroenterologist	after training	54	Tertiary hospital	Intermediate title	PDS&EPS	1	Y	N	na	na
1377	Gastroenterologist	after training	54	Tertiary hospital	Intermediate title	PDS&EPS	1	Y	N	na	na
1378	Gastroenterologist	after training	54	Tertiary hospital	Intermediate title	PDS&EPS	1	Y	N	na	na
1379	Gastroenterologist	after training	54	Tertiary hospital	Intermediate title	EPS	1	Y	N	na	na
1380	Gastroenterologist	after training	54	Tertiary hospital	Intermediate title	EPS	1	Y	N	na	na
1381	Gastroenterologist	after training	54	Tertiary hospital	Intermediate title	PDS&EPS	0	Y	N	na	na
1382	Gastroenterologist	after training	54	Tertiary hospital	Intermediate title	PDS&EPS	1	Y	N	na	na
1383	Gastroenterologist	after training	54	Tertiary hospital	Intermediate title	PDS&EPS	1	Y	N	na	na
1384	Gastroenterologist	after training	54	Tertiary hospital	Intermediate title	PDS&EPS	1	Y	N	na	na
1385	Gastroenterologist	after training	54	Tertiary hospital	Intermediate title	EPS	0	Y	N	na	na
1386	Gastroenterologist	after training	54	Tertiary hospital	Intermediate title	EPS	1	Y	N	na	na
1387	Gastroenterologist	after training	54	Tertiary hospital	Intermediate title	EPS	0	Y	N	na	na
1388	Gastroenterologist	after training	54	Tertiary hospital	Intermediate title	PDS&EPS	1	Y	N	na	na
1389	Gastroenterologist	after training	54	Tertiary hospital	Intermediate title	EPS	0	Y	N	na	na
1390	Gastroenterologist	after training	54	Tertiary hospital	Intermediate title	PDS&EPS	1	Y	N	na	na
1391	Gastroenterologist	after training	56	Tertiary hospital	Senior title	PDS&EPS	1	Y	N	na	na
1392	Gastroenterologist	after training	56	Tertiary hospital	Senior title	EPS	1	Y	N	na	na
1393	Gastroenterologist	after training	56	Tertiary hospital	Senior title	EPS	1	Y	N	na	na
1394	Gastroenterologist	after training	56	Tertiary hospital	Senior title	EPS	1	Y	N	na	na
1395	Gastroenterologist	after training	56	Tertiary hospital	Senior title	EPS	1	Y	N	na	na
1396	Gastroenterologist	after training	56	Tertiary hospital	Senior title	PDS	1	Y	N	na	na
1397	Gastroenterologist	after training	56	Tertiary hospital	Senior title	EPS	1	Y	N	na	na
1398	Gastroenterologist	after training	56	Tertiary hospital	Senior title	EPS	1	Y	N	na	na
1399	Gastroenterologist	after training	56	Tertiary hospital	Senior title	EPS	1	Y	N	na	na
1400	Gastroenterologist	after training	56	Tertiary hospital	Senior title	EPS	1	Y	N	na	na
1401	Gastroenterologist	after training	58	Secondary hospital	Senior title	PDS	1	Y	N	na	na
1402	Gastroenterologist	after training	58	Secondary hospital	Senior title	PDS	1	Y	N	na	na
1403	Gastroenterologist	after training	58	Secondary hospital	Senior title	PDS	1	Y	N	na	na
1404	Gastroenterologist	after training	58	Secondary hospital	Senior title	PDS	1	Y	N	na	na
1405	Gastroenterologist	after training	58	Secondary hospital	Senior title	EPS	1	Y	N	na	na
1406	Gastroenterologist	after training	58	Secondary hospital	Senior title	PDS	1	Y	N	na	na
1407	Gastroenterologist	after training	58	Secondary hospital	Senior title	PDS	1	Y	N	na	na
1408	Gastroenterologist	after training	58	Secondary hospital	Senior title	PDS	1	Y	N	na	na
1409	Gastroenterologist	after training	58	Secondary hospital	Senior title	PDS	1	Y	N	na	na
1410	Gastroenterologist	after training	58	Secondary hospital	Senior title	PDS	1	Y	N	na	na
1411	Gastroenterologist	after training	58	Secondary hospital	Senior title	PDS	1	Y	N	na	na
1412	Gastroenterologist	after training	58	Secondary hospital	Senior title	PDS	1	Y	N	na	na
1413	Gastroenterologist	after training	58	Secondary hospital	Senior title	PDS	1	Y	N	na	na
1414	Gastroenterologist	after training	58	Secondary hospital	Senior title	PDS	1	Y	N	na	na
1415	Gastroenterologist	after training	58	Secondary hospital	Senior title	PDS	1	Y	N	na	na
1416	Gastroenterologist	after training	58	Secondary hospital	Senior title	PDS	1	Y	N	na	na
1417	Gastroenterologist	after training	58	Secondary hospital	Senior title	PDS	1	Y	N	na	na
1418	Gastroenterologist	after training	58	Secondary hospital	Senior title	PDS	1	Y	N	na	na
1419	Gastroenterologist	after training	58	Secondary hospital	Senior title	PDS	1	Y	N	na	na
1420	Gastroenterologist	after training	58	Secondary hospital	Senior title	EPS	1	Y	N	na	na
1421	Gastroenterologist	after training	58	Secondary hospital	Senior title	PDS	1	Y	N	na	na
1422	Gastroenterologist	after training	58	Secondary hospital	Senior title	EPS	1	Y	N	na	na
1423	Gastroenterologist	after training	58	Secondary hospital	Senior title	PDS	1	Y	N	na	na
1424	Gastroenterologist	after training	58	Secondary hospital	Senior title	PDS	1	Y	N	na	na
1425	Gastroenterologist	after training	58	Secondary hospital	Senior title	PDS	1	Y	N	na	na
1426	Gastroenterologist	after training	58	Secondary hospital	Senior title	PDS	1	Y	N	na	na
1427	Gastroenterologist	after training	58	Secondary hospital	Senior title	PDS	1	Y	N	na	na
1428	Gastroenterologist	after training	58	Secondary hospital	Senior title	PDS	1	Y	N	na	na
1429	Gastroenterologist	after training	58	Secondary hospital	Senior title	PDS	1	Y	N	na	na
1430	Gastroenterologist	after training	58	Secondary hospital	Senior title	PDS	1	Y	N	na	na
1431	Gastroenterologist	after training	58	Secondary hospital	Senior title	PDS	1	Y	N	na	na
1432	Gastroenterologist	after training	58	Secondary hospital	Senior title	PDS	1	Y	N	na	na
1433	Gastroenterologist	after training	58	Secondary hospital	Senior title	PDS	1	Y	N	na	na
1434	Gastroenterologist	after training	58	Secondary hospital	Senior title	PDS	1	Y	N	na	na
1435	Gastroenterologist	after training	58	Secondary hospital	Senior title	PDS	1	Y	N	na	na
1436	Gastroenterologist	after training	58	Secondary hospital	Senior title	PDS	1	Y	N	na	na
1437	Gastroenterologist	after training	58	Secondary hospital	Senior title	PDS	1	Y	N	na	na
1438	Gastroenterologist	after training	58	Secondary hospital	Senior title	PDS	1	Y	N	na	na
1439	Gastroenterologist	after training	58	Secondary hospital	Senior title	PDS	1	Y	N	na	na
1440	Gastroenterologist	after training	58	Secondary hospital	Senior title	PDS	1	Y	N	na	na
1441	Gastroenterologist	after training	58	Secondary hospital	Senior title	PDS	1	Y	N	na	na
1442	Gastroenterologist	after training	58	Secondary hospital	Senior title	PDS	1	Y	N	na	na
1443	Gastroenterologist	after training	58	Secondary hospital	Senior title	PDS	1	Y	N	na	na
1444	Gastroenterologist	after training	58	Secondary hospital	Senior title	PDS	1	Y	N	na	na
1445	Gastroenterologist	after training	58	Secondary hospital	Senior title	PDS	1	Y	N	na	na
1446	Gastroenterologist	after training	58	Secondary hospital	Senior title	PDS	1	Y	N	na	na
1447	Gastroenterologist	after training	58	Secondary hospital	Senior title	PDS	1	Y	N	na	na
1448	Gastroenterologist	after training	58	Secondary hospital	Senior title	PDS	1	Y	N	na	na
1449	Gastroenterologist	after training	58	Secondary hospital	Senior title	PDS	1	Y	N	na	na
1450	Gastroenterologist	after training	58	Secondary hospital	Senior title	PDS	1	Y	N	na	na
1451	Gastroenterologist	after training	58	Secondary hospital	Senior title	PDS	1	Y	N	na	na
1452	Gastroenterologist	after training	61	Secondary hospital	Intermediate title	PDS	na	N	Y	0	1
1453	Gastroenterologist	after training	61	Secondary hospital	Intermediate title	EPS	na	N	Y	1	0
1454	Gastroenterologist	after training	61	Secondary hospital	Intermediate title	PDS	na	N	Y	1	1
1455	Gastroenterologist	after training	61	Secondary hospital	Intermediate title	EPS	na	N	Y	1	0
1456	Gastroenterologist	after training	61	Secondary hospital	Intermediate title	PDS	na	N	Y	1	1
1457	Gastroenterologist	after training	61	Secondary hospital	Intermediate title	PDS	na	N	Y	1	1
1458	Gastroenterologist	after training	61	Secondary hospital	Intermediate title	EPS	na	N	Y	0	1
1459	Gastroenterologist	after training	61	Secondary hospital	Intermediate title	PDS	na	N	Y	0	1
1460	Gastroenterologist	after training	61	Secondary hospital	Intermediate title	PDS	na	N	Y	1	0
1461	Gastroenterologist	after training	61	Secondary hospital	Intermediate title	PDS	na	N	Y	1	1
1462	Gastroenterologist	after training	61	Secondary hospital	Intermediate title	PDS	na	N	Y	1	1
1463	Gastroenterologist	after training	61	Secondary hospital	Intermediate title	PDS	na	N	Y	0	1
1464	Gastroenterologist	after training	61	Secondary hospital	Intermediate title	PDS	na	N	Y	1	1
1465	Gastroenterologist	after training	61	Secondary hospital	Intermediate title	EPS	na	N	Y	1	1
1466	Gastroenterologist	after training	61	Secondary hospital	Intermediate title	EPS	na	N	Y	1	1
1467	Gastroenterologist	after training	63	Secondary hospital	Junior title	PDS	na	N	Y	1	0
1468	Gastroenterologist	after training	63	Secondary hospital	Junior title	PDS&EPS	na	N	Y	1	0
1469	Gastroenterologist	after training	63	Secondary hospital	Junior title	EPS	1	Y	N	na	na
1470	Gastroenterologist	after training	63	Secondary hospital	Junior title	EPS	0	Y	N	na	na
1471	Gastroenterologist	after training	63	Secondary hospital	Junior title	PDS	0	Y	N	na	na
1472	Gastroenterologist	after training	63	Secondary hospital	Junior title	PDS	1	Y	N	na	na
1473	Gastroenterologist	after training	63	Secondary hospital	Junior title	EPS	1	Y	N	na	na
1474	Gastroenterologist	after training	63	Secondary hospital	Junior title	PDS&EPS	1	Y	N	na	na
1475	Gastroenterologist	after training	63	Secondary hospital	Junior title	PDS	0	Y	N	na	na
1476	Gastroenterologist	after training	63	Secondary hospital	Junior title	EPS	0	Y	N	na	na
1477	Gastroenterologist	after training	63	Secondary hospital	Junior title	PDS	1	Y	N	na	na
1478	Gastroenterologist	after training	63	Secondary hospital	Junior title	PDS	0	Y	N	na	na
1479	Gastroenterologist	after training	63	Secondary hospital	Junior title	PDS	0	Y	N	na	na
1480	Gastroenterologist	after training	63	Secondary hospital	Junior title	PDS	0	Y	N	na	na
1481	Gastroenterologist	after training	63	Secondary hospital	Junior title	PDS	1	Y	N	na	na
1482	Gastroenterologist	after training	63	Secondary hospital	Junior title	PDS	1	Y	N	na	na
1483	Gastroenterologist	after training	63	Secondary hospital	Junior title	PDS	1	Y	N	na	na
1484	Gastroenterologist	after training	63	Secondary hospital	Junior title	PDS&EPS	1	Y	N	na	na
1485	Gastroenterologist	after training	63	Secondary hospital	Junior title	PDS	0	Y	N	na	na
1486	Gastroenterologist	after training	63	Secondary hospital	Junior title	PDS	0	Y	N	na	na
1487	Gastroenterologist	after training	63	Secondary hospital	Junior title	PDS	0	Y	N	na	na
1488	Gastroenterologist	after training	63	Secondary hospital	Junior title	EPS	1	Y	N	na	na
1489	Gastroenterologist	after training	63	Secondary hospital	Junior title	EPS	1	Y	N	na	na
1490	Gastroenterologist	after training	63	Secondary hospital	Junior title	EPS	1	Y	N	na	na
1491	Gastroenterologist	after training	63	Secondary hospital	Junior title	EPS	1	Y	N	na	na
1492	Gastroenterologist	after training	63	Secondary hospital	Junior title	PDS	0	Y	N	na	na
1493	Gastroenterologist	after training	63	Secondary hospital	Junior title	PDS	0	Y	N	na	na
1494	Gastroenterologist	after training	63	Secondary hospital	Junior title	PDS	0	Y	N	na	na
1495	Gastroenterologist	after training	63	Secondary hospital	Junior title	PDS	0	Y	N	na	na
1496	Gastroenterologist	after training	63	Secondary hospital	Junior title	PDS	0	Y	N	na	na
1497	Gastroenterologist	after training	63	Secondary hospital	Junior title	PDS	0	Y	N	na	na
1498	Gastroenterologist	after training	63	Secondary hospital	Junior title	PDS	0	Y	N	na	na
1499	Gastroenterologist	after training	63	Secondary hospital	Junior title	PDS	0	Y	N	na	na
1500	Gastroenterologist	after training	63	Secondary hospital	Junior title	PDS	0	Y	N	na	na
1501	Gastroenterologist	after training	63	Secondary hospital	Junior title	PDS	0	Y	N	na	na
1502	Gastroenterologist	after training	63	Secondary hospital	Junior title	PDS	0	Y	N	na	na
1503	Gastroenterologist	after training	63	Secondary hospital	Junior title	PDS	0	Y	N	na	na
1504	Gastroenterologist	after training	63	Secondary hospital	Junior title	PDS	1	Y	N	na	na
1505	Gastroenterologist	after training	63	Secondary hospital	Junior title	PDS	0	Y	N	na	na
1506	Gastroenterologist	after training	63	Secondary hospital	Junior title	PDS	1	Y	N	na	na
1507	Gastroenterologist	after training	63	Secondary hospital	Junior title	PDS	0	Y	N	na	na
1508	Gastroenterologist	after training	63	Secondary hospital	Junior title	PDS	0	Y	N	na	na
1509	Gastroenterologist	after training	63	Secondary hospital	Junior title	PDS	0	Y	N	na	na
1510	Gastroenterologist	after training	64	Secondary hospital	Senior title	PDS	na	N	Y	1	0
1511	Gastroenterologist	after training	64	Secondary hospital	Senior title	EPS	na	N	Y	1	0
1512	Gastroenterologist	after training	64	Secondary hospital	Senior title	PDS	na	N	Y	1	0
1513	Gastroenterologist	after training	64	Secondary hospital	Senior title	PDS&EPS	na	N	Y	1	0
1514	Gastroenterologist	after training	64	Secondary hospital	Senior title	PDS&EPS	na	N	Y	1	0
1515	Gastroenterologist	after training	64	Secondary hospital	Senior title	PDS	na	N	Y	1	0
1516	Gastroenterologist	after training	64	Secondary hospital	Senior title	PDS	na	N	Y	1	0
1517	Gastroenterologist	after training	64	Secondary hospital	Senior title	EPS	na	N	Y	1	0
1518	Gastroenterologist	after training	64	Secondary hospital	Senior title	PDS	na	N	Y	1	0
1519	Gastroenterologist	after training	64	Secondary hospital	Senior title	PDS&EPS	na	N	Y	0	0
1520	Gastroenterologist	after training	65	Tertiary hospital	Junior title	PDS&EPS	1	Y	N	na	na
1521	Gastroenterologist	after training	65	Tertiary hospital	Junior title	PDS&EPS	1	Y	N	na	na
1522	Gastroenterologist	after training	65	Tertiary hospital	Junior title	PDS&EPS	0	Y	N	na	na
1523	Gastroenterologist	after training	65	Tertiary hospital	Junior title	PDS&EPS	0	Y	N	na	na
1524	Gastroenterologist	after training	65	Tertiary hospital	Junior title	PDS&EPS	0	Y	N	na	na
1525	Gastroenterologist	after training	65	Tertiary hospital	Junior title	PDS&EPS	1	Y	N	na	na
1526	Gastroenterologist	after training	65	Tertiary hospital	Junior title	PDS&EPS	0	Y	N	na	na
1527	Gastroenterologist	after training	65	Tertiary hospital	Junior title	PDS&EPS	1	Y	N	na	na
1528	Gastroenterologist	after training	65	Tertiary hospital	Junior title	EPS	1	Y	N	na	na
1529	Gastroenterologist	after training	65	Tertiary hospital	Junior title	EPS	1	Y	N	na	na
1530	Gastroenterologist	after training	65	Tertiary hospital	Junior title	EPS	na	N	Y	0	1
1531	Gastroenterologist	after training	65	Tertiary hospital	Junior title	PDS	na	N	Y	1	0
1532	Gastroenterologist	after training	65	Tertiary hospital	Junior title	PDS	na	N	Y	0	0
1533	Gastroenterologist	after training	65	Tertiary hospital	Junior title	EPS	na	N	Y	0	1
1534	Gastroenterologist	after training	65	Tertiary hospital	Junior title	EPS	1	Y	N	na	na
1535	Gastroenterologist	after training	65	Tertiary hospital	Junior title	PDS	na	N	Y	0	1
1536	Gastroenterologist	after training	65	Tertiary hospital	Junior title	PDS&EPS	na	N	Y	0	1
1537	Gastroenterologist	after training	65	Tertiary hospital	Junior title	PDS	na	N	Y	1	0
1538	Gastroenterologist	after training	65	Tertiary hospital	Junior title	PDS	na	N	Y	0	0
1539	Gastroenterologist	after training	67	Tertiary hospital	Senior title	PDS	0	Y	N	na	na
1540	Gastroenterologist	after training	67	Tertiary hospital	Senior title	EPS	0	Y	N	na	na
1541	Gastroenterologist	after training	67	Tertiary hospital	Senior title	PDS	0	Y	N	na	na
1542	Gastroenterologist	after training	67	Tertiary hospital	Senior title	PDS	0	Y	N	na	na
1543	Gastroenterologist	after training	68	Tertiary hospital	Senior title	PDS	na	N	Y	1	0
1544	Gastroenterologist	after training	68	Tertiary hospital	Senior title	EPS	na	N	Y	1	0
1545	Gastroenterologist	after training	70	Secondary hospital	Intermediate title	PDS	na	N	Y	1	1
1546	Gastroenterologist	after training	70	Secondary hospital	Intermediate title	PDS	na	N	Y	1	0
1547	Gastroenterologist	after training	70	Secondary hospital	Intermediate title	PDS	na	N	Y	1	0
1548	Gastroenterologist	after training	70	Secondary hospital	Intermediate title	PDS	na	N	Y	1	0
1549	Gastroenterologist	after training	70	Secondary hospital	Intermediate title	PDS	na	N	Y	1	1
1550	Gastroenterologist	after training	70	Secondary hospital	Intermediate title	PDS&EPS	na	N	Y	1	1
1551	Gastroenterologist	after training	70	Secondary hospital	Intermediate title	EPS	na	N	Y	1	1
1552	Gastroenterologist	after training	70	Secondary hospital	Intermediate title	PDS&EPS	na	N	Y	1	1
1553	Gastroenterologist	after training	70	Secondary hospital	Intermediate title	PDS&EPS	na	N	Y	1	1
1554	Gastroenterologist	after training	70	Secondary hospital	Intermediate title	PDS	na	N	Y	1	0
1555	Gastroenterologist	after training	70	Secondary hospital	Intermediate title	PDS	na	N	Y	1	1
1556	Gastroenterologist	after training	70	Secondary hospital	Intermediate title	PDS&EPS	na	N	Y	1	0
1557	Gastroenterologist	after training	70	Secondary hospital	Intermediate title	EPS	na	N	Y	1	1
1558	Gastroenterologist	after training	70	Secondary hospital	Intermediate title	PDS	na	N	Y	1	0
1559	Gastroenterologist	after training	70	Secondary hospital	Intermediate title	PDS	na	N	Y	1	0
1560	Gastroenterologist	after training	70	Secondary hospital	Intermediate title	PDS	na	N	Y	1	0
1561	Gastroenterologist	after training	70	Secondary hospital	Intermediate title	PDS	na	N	Y	1	0
1562	Gastroenterologist	after training	70	Secondary hospital	Intermediate title	PDS&EPS	na	N	Y	1	1
1563	Gastroenterologist	after training	70	Secondary hospital	Intermediate title	PDS	na	N	Y	1	0
1564	Gastroenterologist	after training	70	Secondary hospital	Intermediate title	PDS	na	N	Y	1	1
1565	Gastroenterologist	after training	70	Secondary hospital	Intermediate title	PDS	na	N	Y	1	1
1566	Gastroenterologist	after training	70	Secondary hospital	Intermediate title	PDS	na	N	Y	1	0
1567	Gastroenterologist	after training	70	Secondary hospital	Intermediate title	PDS	na	N	Y	1	1
1568	Gastroenterologist	after training	70	Secondary hospital	Intermediate title	PDS	na	N	Y	1	0
1569	Gastroenterologist	after training	70	Secondary hospital	Intermediate title	PDS&EPS	na	N	Y	1	1
1570	Gastroenterologist	after training	70	Secondary hospital	Intermediate title	PDS	na	N	Y	1	1
1571	Gastroenterologist	after training	70	Secondary hospital	Intermediate title	PDS&EPS	na	N	Y	1	1
1572	Gastroenterologist	after training	70	Secondary hospital	Intermediate title	PDS	na	N	Y	1	0
1573	Gastroenterologist	after training	70	Secondary hospital	Intermediate title	PDS	na	N	Y	1	1
1574	Gastroenterologist	after training	70	Secondary hospital	Intermediate title	PDS	na	N	Y	1	0
1575	Gastroenterologist	after training	70	Secondary hospital	Intermediate title	PDS	na	N	Y	1	0
1576	Gastroenterologist	after training	70	Secondary hospital	Intermediate title	PDS	na	N	Y	1	1
1577	Gastroenterologist	after training	70	Secondary hospital	Intermediate title	PDS	na	N	Y	1	1
1578	Gastroenterologist	after training	70	Secondary hospital	Intermediate title	PDS	na	N	Y	1	1
1579	Gastroenterologist	after training	70	Secondary hospital	Intermediate title	PDS&EPS	na	N	Y	1	1
1580	Gastroenterologist	after training	70	Secondary hospital	Intermediate title	PDS	na	N	Y	1	1
1581	Gastroenterologist	after training	70	Secondary hospital	Intermediate title	PDS&EPS	na	N	Y	1	1
1582	Gastroenterologist	after training	70	Secondary hospital	Intermediate title	PDS&EPS	na	N	Y	1	1
1583	Gastroenterologist	after training	70	Secondary hospital	Intermediate title	EPS	na	N	Y	1	1
1584	Gastroenterologist	after training	72	Tertiary hospital	Senior title	PDS&EPS	na	N	Y	1	0
1585	Gastroenterologist	after training	72	Tertiary hospital	Senior title	PDS&EPS	na	N	Y	1	0
1586	Gastroenterologist	after training	72	Tertiary hospital	Senior title	PDS&EPS	na	N	Y	1	0
1587	Gastroenterologist	after training	72	Tertiary hospital	Senior title	PDS	na	N	Y	1	0
1588	Gastroenterologist	after training	72	Tertiary hospital	Senior title	PDS	na	N	Y	1	0
1589	Gastroenterologist	after training	72	Tertiary hospital	Senior title	PDS	na	N	Y	1	0
1590	Gastroenterologist	after training	72	Tertiary hospital	Senior title	PDS	na	N	Y	1	0
1591	Gastroenterologist	after training	72	Tertiary hospital	Senior title	PDS&EPS	na	N	Y	1	0
1592	Gastroenterologist	after training	72	Tertiary hospital	Senior title	PDS	na	N	Y	1	0
1593	Gastroenterologist	after training	72	Tertiary hospital	Senior title	PDS	na	N	Y	1	0
1594	Gastroenterologist	after training	72	Tertiary hospital	Senior title	PDS	na	N	Y	1	0
1595	Gastroenterologist	after training	72	Tertiary hospital	Senior title	PDS	na	N	Y	1	0
1596	Gastroenterologist	after training	72	Tertiary hospital	Senior title	PDS&EPS	na	N	Y	1	0
1597	Gastroenterologist	after training	72	Tertiary hospital	Senior title	PDS&EPS	na	N	Y	1	0
1598	Gastroenterologist	after training	72	Tertiary hospital	Senior title	PDS	na	N	Y	1	0
1599	Gastroenterologist	after training	72	Tertiary hospital	Senior title	PDS	na	N	Y	1	0
1600	Gastroenterologist	after training	72	Tertiary hospital	Senior title	PDS	na	N	Y	1	0
1601	Gastroenterologist	after training	72	Tertiary hospital	Senior title	PDS	na	N	Y	1	0
1602	Gastroenterologist	after training	72	Tertiary hospital	Senior title	PDS&EPS	na	N	Y	1	0
1603	Gastroenterologist	after training	72	Tertiary hospital	Senior title	PDS	na	N	Y	1	0
1604	Gastroenterologist	after training	76	Tertiary hospital	Intermediate title	PDS	1	Y	N	na	na
1605	Gastroenterologist	after training	76	Tertiary hospital	Intermediate title	PDS	1	Y	N	na	na
1606	Gastroenterologist	after training	76	Tertiary hospital	Intermediate title	PDS	1	Y	N	na	na
1607	Gastroenterologist	after training	76	Tertiary hospital	Intermediate title	PDS	1	Y	N	na	na
1608	Gastroenterologist	after training	76	Tertiary hospital	Intermediate title	PDS	1	Y	N	na	na
1609	Gastroenterologist	after training	76	Tertiary hospital	Intermediate title	PDS	1	Y	N	na	na
1610	Gastroenterologist	after training	76	Tertiary hospital	Intermediate title	PDS	1	Y	N	na	na
1611	Gastroenterologist	after training	76	Tertiary hospital	Intermediate title	PDS	1	Y	N	na	na
1612	Gastroenterologist	after training	76	Tertiary hospital	Intermediate title	PDS	1	Y	N	na	na
1613	Gastroenterologist	after training	76	Tertiary hospital	Intermediate title	PDS	1	Y	N	na	na
1614	Gastroenterologist	after training	77	Secondary hospital	Senior title	PDS	1	Y	N	na	na
1615	Gastroenterologist	after training	77	Secondary hospital	Senior title	EPS	0	Y	N	na	na
1616	Gastroenterologist	after training	77	Secondary hospital	Senior title	PDS	0	Y	N	na	na
1617	Gastroenterologist	after training	77	Secondary hospital	Senior title	PDS&EPS	0	Y	N	na	na
1618	Gastroenterologist	after training	77	Secondary hospital	Senior title	EPS	0	Y	N	na	na
1619	Gastroenterologist	after training	77	Secondary hospital	Senior title	EPS	1	Y	N	na	na
1620	Gastroenterologist	after training	77	Secondary hospital	Senior title	PDS&EPS	0	Y	N	na	na
1621	Gastroenterologist	after training	77	Secondary hospital	Senior title	PDS	0	Y	N	na	na
1622	Gastroenterologist	after training	77	Secondary hospital	Senior title	PDS	1	Y	N	na	na
1623	Gastroenterologist	after training	77	Secondary hospital	Senior title	PDS&EPS	0	Y	N	na	na
1624	Gastroenterologist	after training	77	Secondary hospital	Senior title	PDS&EPS	1	Y	N	na	na
1625	Gastroenterologist	after training	77	Secondary hospital	Senior title	PDS	1	Y	N	na	na
1626	Gastroenterologist	after training	77	Secondary hospital	Senior title	PDS&EPS	1	Y	N	na	na
1627	Gastroenterologist	after training	77	Secondary hospital	Senior title	PDS	1	Y	N	na	na
1628	Gastroenterologist	after training	77	Secondary hospital	Senior title	EPS	1	Y	N	na	na
1629	Gastroenterologist	after training	77	Secondary hospital	Senior title	PDS	1	Y	N	na	na
1630	Gastroenterologist	after training	77	Secondary hospital	Senior title	PDS	1	Y	N	na	na
1631	Gastroenterologist	after training	77	Secondary hospital	Senior title	EPS	1	Y	N	na	na
1632	Gastroenterologist	after training	77	Secondary hospital	Senior title	PDS	1	Y	N	na	na
1633	Gastroenterologist	after training	77	Secondary hospital	Senior title	PDS	1	Y	N	na	na
1634	Gastroenterologist	after training	77	Secondary hospital	Senior title	PDS	1	Y	N	na	na
1635	Gastroenterologist	after training	77	Secondary hospital	Senior title	EPS	1	Y	N	na	na
1636	Gastroenterologist	after training	77	Secondary hospital	Senior title	PDS	1	Y	N	na	na
1637	Gastroenterologist	after training	77	Secondary hospital	Senior title	PDS	1	Y	N	na	na
1638	Gastroenterologist	after training	77	Secondary hospital	Senior title	EPS	1	Y	N	na	na
1639	Gastroenterologist	after training	77	Secondary hospital	Senior title	EPS	1	Y	N	na	na
1640	Gastroenterologist	after training	77	Secondary hospital	Senior title	PDS	1	Y	N	na	na
1641	Gastroenterologist	after training	77	Secondary hospital	Senior title	PDS	1	Y	N	na	na
1642	Gastroenterologist	after training	77	Secondary hospital	Senior title	EPS	1	Y	N	na	na
1643	Gastroenterologist	after training	77	Secondary hospital	Senior title	EPS	1	Y	N	na	na
1644	Gastroenterologist	after training	77	Secondary hospital	Senior title	PDS	1	Y	N	na	na
1645	Gastroenterologist	after training	77	Secondary hospital	Senior title	PDS	1	Y	N	na	na
1646	Gastroenterologist	after training	77	Secondary hospital	Senior title	PDS	1	Y	N	na	na
1647	Gastroenterologist	after training	77	Secondary hospital	Senior title	EPS	1	Y	N	na	na
1648	Gastroenterologist	after training	77	Secondary hospital	Senior title	PDS	1	Y	N	na	na
1649	Gastroenterologist	after training	77	Secondary hospital	Senior title	EPS	1	Y	N	na	na
1650	Gastroenterologist	after training	77	Secondary hospital	Senior title	PDS	1	Y	N	na	na
1651	Gastroenterologist	after training	77	Secondary hospital	Senior title	PDS	1	Y	N	na	na
1652	Gastroenterologist	after training	77	Secondary hospital	Senior title	EPS	1	Y	N	na	na
1653	Gastroenterologist	after training	77	Secondary hospital	Senior title	EPS	1	Y	N	na	na
1654	Gastroenterologist	after training	77	Secondary hospital	Senior title	EPS	1	Y	N	na	na
1655	Gastroenterologist	after training	77	Secondary hospital	Senior title	PDS	1	Y	N	na	na
1656	Gastroenterologist	after training	77	Secondary hospital	Senior title	PDS	1	Y	N	na	na
1657	Gastroenterologist	after training	77	Secondary hospital	Senior title	PDS	1	Y	N	na	na
1658	Gastroenterologist	after training	77	Secondary hospital	Senior title	PDS	1	Y	N	na	na
1659	Gastroenterologist	after training	77	Secondary hospital	Senior title	EPS	1	Y	N	na	na
1660	Gastroenterologist	after training	77	Secondary hospital	Senior title	PDS&EPS	1	Y	N	na	na
1661	Gastroenterologist	after training	77	Secondary hospital	Senior title	EPS	1	Y	N	na	na
1662	Gastroenterologist	after training	77	Secondary hospital	Senior title	EPS	1	Y	N	na	na
1663	Gastroenterologist	after training	77	Secondary hospital	Senior title	PDS	1	Y	N	na	na
1664	Gastroenterologist	after training	77	Secondary hospital	Senior title	PDS	1	Y	N	na	na
1665	Gastroenterologist	after training	77	Secondary hospital	Senior title	PDS	1	Y	N	na	na
1666	Gastroenterologist	after training	77	Secondary hospital	Senior title	EPS	1	Y	N	na	na
1667	Gastroenterologist	after training	78	Tertiary hospital	Intermediate title	PDS	na	N	Y	1	0
1668	Gastroenterologist	after training	78	Tertiary hospital	Intermediate title	PDS&EPS	na	N	Y	1	1
1669	Gastroenterologist	after training	78	Tertiary hospital	Intermediate title	PDS	na	N	Y	1	0
1670	Gastroenterologist	after training	78	Tertiary hospital	Intermediate title	PDS&EPS	na	N	Y	1	1
1671	Gastroenterologist	after training	78	Tertiary hospital	Intermediate title	EPS	na	N	Y	0	1
1672	Gastroenterologist	after training	78	Tertiary hospital	Intermediate title	EPS	na	N	Y	0	1
1673	Gastroenterologist	after training	78	Tertiary hospital	Intermediate title	PDS&EPS	na	N	Y	1	1
1674	Gastroenterologist	after training	78	Tertiary hospital	Intermediate title	PDS	na	N	Y	1	0
1675	Gastroenterologist	after training	78	Tertiary hospital	Intermediate title	PDS	na	N	Y	1	0
1676	Gastroenterologist	after training	78	Tertiary hospital	Intermediate title	PDS	na	N	Y	1	0
1677	Gastroenterologist	after training	78	Tertiary hospital	Intermediate title	PDS	na	N	Y	1	0
1678	Gastroenterologist	after training	78	Tertiary hospital	Intermediate title	PDS	na	N	Y	1	0
1679	Gastroenterologist	after training	78	Tertiary hospital	Intermediate title	EPS	na	N	Y	0	1
1680	Gastroenterologist	after training	78	Tertiary hospital	Intermediate title	PDS	na	N	Y	1	1
1681	Gastroenterologist	after training	78	Tertiary hospital	Intermediate title	PDS	na	N	Y	1	0
1682	Gastroenterologist	after training	78	Tertiary hospital	Intermediate title	PDS	na	N	Y	1	0
1683	Gastroenterologist	after training	78	Tertiary hospital	Intermediate title	PDS	na	N	Y	1	0
1684	Gastroenterologist	after training	78	Tertiary hospital	Intermediate title	EPS	na	N	Y	0	1
1685	Gastroenterologist	after training	78	Tertiary hospital	Intermediate title	EPS	na	N	Y	0	1
1686	Gastroenterologist	after training	78	Tertiary hospital	Intermediate title	PDS	na	N	Y	1	0
1687	Gastroenterologist	after training	78	Tertiary hospital	Intermediate title	PDS	na	N	Y	1	0
1688	Gastroenterologist	after training	78	Tertiary hospital	Intermediate title	PDS	na	N	Y	1	0
1689	Gastroenterologist	after training	78	Tertiary hospital	Intermediate title	EPS	na	N	Y	0	1
1690	Gastroenterologist	after training	78	Tertiary hospital	Intermediate title	PDS	na	N	Y	1	0
1691	Gastroenterologist	after training	78	Tertiary hospital	Intermediate title	PDS&EPS	na	N	Y	1	1
1692	Gastroenterologist	after training	78	Tertiary hospital	Intermediate title	EPS	na	N	Y	0	1
1693	Gastroenterologist	after training	78	Tertiary hospital	Intermediate title	PDS	na	N	Y	1	0
1694	Gastroenterologist	after training	78	Tertiary hospital	Intermediate title	EPS	na	N	Y	0	1
1695	Gastroenterologist	after training	78	Tertiary hospital	Intermediate title	PDS	na	N	Y	1	0
1696	Gastroenterologist	after training	78	Tertiary hospital	Intermediate title	PDS	na	N	Y	1	0
1697	Gastroenterologist	after training	78	Tertiary hospital	Intermediate title	PDS	na	N	Y	1	0
1698	Gastroenterologist	after training	78	Tertiary hospital	Intermediate title	PDS	na	N	Y	1	0
1699	Gastroenterologist	after training	78	Tertiary hospital	Intermediate title	PDS	na	N	Y	1	0
1700	Gastroenterologist	after training	78	Tertiary hospital	Intermediate title	PDS	na	N	Y	1	0
1701	Gastroenterologist	after training	78	Tertiary hospital	Intermediate title	EPS	na	N	Y	0	1
1702	Gastroenterologist	after training	78	Tertiary hospital	Intermediate title	PDS	na	N	Y	1	0
1703	Gastroenterologist	after training	78	Tertiary hospital	Intermediate title	EPS	na	N	Y	0	1
1704	Gastroenterologist	after training	78	Tertiary hospital	Intermediate title	EPS	na	N	Y	0	1
1705	Gastroenterologist	after training	78	Tertiary hospital	Intermediate title	PDS	na	N	Y	1	0
1706	Gastroenterologist	after training	78	Tertiary hospital	Intermediate title	PDS	na	N	Y	1	0
1707	Gastroenterologist	after training	78	Tertiary hospital	Intermediate title	EPS	na	N	Y	0	1
1708	Gastroenterologist	after training	78	Tertiary hospital	Intermediate title	PDS	na	N	Y	1	1
1709	Gastroenterologist	after training	78	Tertiary hospital	Intermediate title	PDS	na	N	Y	1	0
1710	Gastroenterologist	after training	78	Tertiary hospital	Intermediate title	EPS	na	N	Y	0	1
1711	Gastroenterologist	after training	78	Tertiary hospital	Intermediate title	EPS	na	N	Y	0	1
1712	Gastroenterologist	after training	78	Tertiary hospital	Intermediate title	PDS	na	N	Y	1	0
1713	Gastroenterologist	after training	78	Tertiary hospital	Intermediate title	PDS	na	N	Y	1	1
1714	Gastroenterologist	after training	78	Tertiary hospital	Intermediate title	PDS	na	N	Y	1	0
1715	Gastroenterologist	after training	78	Tertiary hospital	Intermediate title	PDS	na	N	Y	1	0
1716	Gastroenterologist	after training	78	Tertiary hospital	Intermediate title	EPS	na	N	Y	0	1
1717	Gastroenterologist	after training	83	Secondary hospital	Intermediate title	PDS	na	N	Y	1	0
1718	Gastroenterologist	after training	83	Secondary hospital	Intermediate title	EPS	na	N	Y	1	1
1719	Gastroenterologist	after training	83	Secondary hospital	Intermediate title	PDS&EPS	na	N	Y	1	0
1720	Gastroenterologist	after training	83	Secondary hospital	Intermediate title	EPS	na	N	Y	1	1
1721	Gastroenterologist	after training	83	Secondary hospital	Intermediate title	PDS	na	N	Y	1	0
1722	Gastroenterologist	after training	83	Secondary hospital	Intermediate title	EPS	na	N	Y	1	1
1723	Gastroenterologist	after training	83	Secondary hospital	Intermediate title	PDS	na	N	Y	1	0
1724	Gastroenterologist	after training	83	Secondary hospital	Intermediate title	EPS	na	N	Y	1	1
1725	Gastroenterologist	after training	83	Secondary hospital	Intermediate title	PDS	na	N	Y	1	0
1726	Gastroenterologist	after training	83	Secondary hospital	Intermediate title	EPS	na	N	Y	0	0
1727	Gastroenterologist	after training	83	Secondary hospital	Intermediate title	EPS	na	N	Y	1	0
1728	Gastroenterologist	after training	83	Secondary hospital	Intermediate title	PDS	na	N	Y	1	0
1729	Gastroenterologist	after training	83	Secondary hospital	Intermediate title	PDS	na	N	Y	1	0
1730	Gastroenterologist	after training	83	Secondary hospital	Intermediate title	PDS	na	N	Y	1	0
1731	Gastroenterologist	after training	83	Secondary hospital	Intermediate title	EPS	na	N	Y	1	1
1732	Gastroenterologist	after training	83	Secondary hospital	Intermediate title	PDS	na	N	Y	1	0
1733	Gastroenterologist	after training	83	Secondary hospital	Intermediate title	PDS	na	N	Y	1	0
1734	Gastroenterologist	after training	83	Secondary hospital	Intermediate title	EPS	na	N	Y	1	1
1735	Gastroenterologist	after training	83	Secondary hospital	Intermediate title	PDS	na	N	Y	1	0
1736	Gastroenterologist	after training	83	Secondary hospital	Intermediate title	PDS	na	N	Y	1	0
1737	Gastroenterologist	after training	83	Secondary hospital	Intermediate title	PDS	na	N	Y	1	0
1738	Gastroenterologist	after training	83	Secondary hospital	Intermediate title	PDS	na	N	Y	1	0
1739	Gastroenterologist	after training	83	Secondary hospital	Intermediate title	PDS	na	N	Y	1	0
1740	Gastroenterologist	after training	83	Secondary hospital	Intermediate title	PDS	na	N	Y	1	0
1741	Gastroenterologist	after training	83	Secondary hospital	Intermediate title	PDS	na	N	Y	1	0
1742	Gastroenterologist	after training	83	Secondary hospital	Intermediate title	PDS	na	N	Y	1	0
1743	Gastroenterologist	after training	83	Secondary hospital	Intermediate title	EPS	na	N	Y	1	0
1744	Gastroenterologist	after training	83	Secondary hospital	Intermediate title	EPS	na	N	Y	1	1
1745	Gastroenterologist	after training	83	Secondary hospital	Intermediate title	EPS	na	N	Y	1	1
1746	Gastroenterologist	after training	83	Secondary hospital	Intermediate title	PDS&EPS	na	N	Y	1	0
1747	Gastroenterologist	after training	83	Secondary hospital	Intermediate title	EPS	na	N	Y	0	1
1748	Gastroenterologist	after training	83	Secondary hospital	Intermediate title	EPS	na	N	Y	1	1
1749	Gastroenterologist	after training	83	Secondary hospital	Intermediate title	PDS	na	N	Y	1	0
1750	Gastroenterologist	after training	83	Secondary hospital	Intermediate title	PDS	na	N	Y	1	0
1751	Gastroenterologist	after training	83	Secondary hospital	Intermediate title	EPS	na	N	Y	1	1
1752	Gastroenterologist	after training	83	Secondary hospital	Intermediate title	PDS	na	N	Y	1	0
1753	Gastroenterologist	after training	83	Secondary hospital	Intermediate title	EPS	na	N	Y	1	1
1754	Gastroenterologist	after training	83	Secondary hospital	Intermediate title	PDS	na	N	Y	1	0
1755	Gastroenterologist	after training	83	Secondary hospital	Intermediate title	PDS	na	N	Y	1	0
1756	Gastroenterologist	after training	83	Secondary hospital	Intermediate title	EPS	na	N	Y	1	1
1757	Gastroenterologist	after training	83	Secondary hospital	Intermediate title	PDS	na	N	Y	1	0
1758	Gastroenterologist	after training	83	Secondary hospital	Intermediate title	EPS	na	N	Y	1	1
1759	Gastroenterologist	after training	83	Secondary hospital	Intermediate title	PDS	na	N	Y	1	0
1760	Gastroenterologist	after training	83	Secondary hospital	Intermediate title	EPS	na	N	Y	1	1
1761	Gastroenterologist	after training	83	Secondary hospital	Intermediate title	PDS	na	N	Y	1	0
1762	Gastroenterologist	after training	83	Secondary hospital	Intermediate title	PDS	na	N	Y	1	0
1763	Gastroenterologist	after training	83	Secondary hospital	Intermediate title	EPS	na	N	Y	1	0
1764	Gastroenterologist	after training	83	Secondary hospital	Intermediate title	PDS	na	N	Y	1	0
1765	Gastroenterologist	after training	83	Secondary hospital	Intermediate title	EPS	na	N	Y	1	1
1766	Gastroenterologist	after training	83	Secondary hospital	Intermediate title	PDS	na	N	Y	1	0
1767	Gastroenterologist	after training	86	Tertiary hospital	Senior title	EPS	na	N	Y	1	0
1768	Gastroenterologist	after training	86	Tertiary hospital	Senior title	EPS	na	N	Y	1	1
1769	Gastroenterologist	after training	86	Tertiary hospital	Senior title	EPS	na	N	Y	1	1
1770	Gastroenterologist	after training	86	Tertiary hospital	Senior title	EPS	na	N	Y	1	1
1771	Gastroenterologist	after training	86	Tertiary hospital	Senior title	EPS	na	N	Y	1	1
1772	Gastroenterologist	after training	86	Tertiary hospital	Senior title	EPS	na	N	Y	1	1
1773	Gastroenterologist	after training	86	Tertiary hospital	Senior title	EPS	na	N	Y	1	0
1774	Gastroenterologist	after training	86	Tertiary hospital	Senior title	EPS	na	N	Y	1	0
1775	Gastroenterologist	after training	86	Tertiary hospital	Senior title	PDS	na	N	Y	1	0
1776	Gastroenterologist	after training	86	Tertiary hospital	Senior title	PDS	na	N	Y	1	0
1777	Gastroenterologist	after training	86	Tertiary hospital	Senior title	EPS	na	N	Y	1	0
1778	Gastroenterologist	after training	86	Tertiary hospital	Senior title	EPS	na	N	Y	1	1
1779	Gastroenterologist	after training	86	Tertiary hospital	Senior title	PDS	na	N	Y	1	0
1780	Gastroenterologist	after training	86	Tertiary hospital	Senior title	EPS	na	N	Y	1	1
1781	Gastroenterologist	after training	86	Tertiary hospital	Senior title	PDS	na	N	Y	1	0
1782	Gastroenterologist	after training	86	Tertiary hospital	Senior title	PDS	na	N	Y	1	0
1783	Gastroenterologist	after training	86	Tertiary hospital	Senior title	EPS	na	N	Y	1	1
1784	Gastroenterologist	after training	86	Tertiary hospital	Senior title	EPS	na	N	Y	1	0
1785	Gastroenterologist	after training	86	Tertiary hospital	Senior title	EPS	na	N	Y	1	1
1786	Gastroenterologist	after training	86	Tertiary hospital	Senior title	PDS	na	N	Y	1	0
1787	Gastroenterologist	after training	86	Tertiary hospital	Senior title	EPS	na	N	Y	1	1
1788	Gastroenterologist	after training	86	Tertiary hospital	Senior title	PDS	na	N	Y	1	1
1789	Gastroenterologist	after training	86	Tertiary hospital	Senior title	PDS	na	N	Y	1	1
1790	Gastroenterologist	after training	86	Tertiary hospital	Senior title	PDS	na	N	Y	1	0
1791	Gastroenterologist	after training	86	Tertiary hospital	Senior title	PDS	na	N	Y	1	0
1792	Gastroenterologist	after training	86	Tertiary hospital	Senior title	EPS	na	N	Y	1	0
1793	Gastroenterologist	after training	86	Tertiary hospital	Senior title	EPS	na	N	Y	1	1
1794	Gastroenterologist	after training	86	Tertiary hospital	Senior title	PDS	na	N	Y	1	0
1795	Gastroenterologist	after training	86	Tertiary hospital	Senior title	PDS	na	N	Y	1	0
1796	Gastroenterologist	after training	86	Tertiary hospital	Senior title	PDS	na	N	Y	1	0
1797	Gastroenterologist	after training	86	Tertiary hospital	Senior title	PDS	na	N	Y	1	0
1798	Gastroenterologist	after training	86	Tertiary hospital	Senior title	EPS	na	N	Y	1	1
1799	Gastroenterologist	after training	86	Tertiary hospital	Senior title	EPS	na	N	Y	1	1
1800	Gastroenterologist	after training	86	Tertiary hospital	Senior title	PDS	na	N	Y	1	0
1801	Gastroenterologist	after training	86	Tertiary hospital	Senior title	EPS	na	N	Y	1	1
1802	Gastroenterologist	after training	86	Tertiary hospital	Senior title	PDS	na	N	Y	1	0
1803	Gastroenterologist	after training	86	Tertiary hospital	Senior title	PDS	na	N	Y	1	0
1804	Gastroenterologist	after training	86	Tertiary hospital	Senior title	EPS	na	N	Y	1	1
1805	Gastroenterologist	after training	86	Tertiary hospital	Senior title	EPS	na	N	Y	1	1
1806	Gastroenterologist	after training	86	Tertiary hospital	Senior title	PDS	na	N	Y	1	0
1807	Gastroenterologist	after training	86	Tertiary hospital	Senior title	PDS	na	N	Y	1	0
1808	Gastroenterologist	after training	86	Tertiary hospital	Senior title	EPS	na	N	Y	1	1
1809	Gastroenterologist	after training	86	Tertiary hospital	Senior title	PDS	na	N	Y	1	0
1810	Gastroenterologist	after training	86	Tertiary hospital	Senior title	PDS	na	N	Y	1	0
1811	Gastroenterologist	after training	86	Tertiary hospital	Senior title	PDS	na	N	Y	1	0
1812	Gastroenterologist	after training	86	Tertiary hospital	Senior title	PDS	na	N	Y	1	0
1813	Gastroenterologist	after training	86	Tertiary hospital	Senior title	PDS	na	N	Y	1	0
1814	Gastroenterologist	after training	86	Tertiary hospital	Senior title	PDS	na	N	Y	1	0
1815	Gastroenterologist	after training	86	Tertiary hospital	Senior title	PDS	na	N	Y	1	0
1816	Gastroenterologist	after training	86	Tertiary hospital	Senior title	EPS	na	N	Y	1	1
1817	Gastroenterologist	after training	87	Tertiary hospital	Senior title	EPS	na	N	Y	1	1
1818	Gastroenterologist	after training	87	Tertiary hospital	Senior title	EPS	na	N	Y	1	1
1819	Gastroenterologist	after training	87	Tertiary hospital	Senior title	EPS	na	N	Y	1	0
1820	Gastroenterologist	after training	87	Tertiary hospital	Senior title	EPS	na	N	Y	1	0
1821	Gastroenterologist	after training	87	Tertiary hospital	Senior title	PDS	na	N	Y	1	1
1822	Gastroenterologist	after training	87	Tertiary hospital	Senior title	EPS	na	N	Y	1	0
1823	Gastroenterologist	after training	87	Tertiary hospital	Senior title	PDS	na	N	Y	1	0
1824	Gastroenterologist	after training	87	Tertiary hospital	Senior title	PDS	na	N	Y	1	0
1825	Gastroenterologist	after training	87	Tertiary hospital	Senior title	PDS	na	N	Y	1	0
1826	Gastroenterologist	after training	87	Tertiary hospital	Senior title	EPS	na	N	Y	1	0
1827	Gastroenterologist	after training	87	Tertiary hospital	Senior title	PDS	na	N	Y	1	0
1828	Gastroenterologist	after training	87	Tertiary hospital	Senior title	EPS	na	N	Y	1	0
1829	Gastroenterologist	after training	87	Tertiary hospital	Senior title	PDS	na	N	Y	1	1
1830	Gastroenterologist	after training	87	Tertiary hospital	Senior title	EPS	na	N	Y	1	0
1831	Gastroenterologist	after training	87	Tertiary hospital	Senior title	PDS	na	N	Y	1	1
1832	Gastroenterologist	after training	87	Tertiary hospital	Senior title	EPS	na	N	Y	1	0
1833	Gastroenterologist	after training	87	Tertiary hospital	Senior title	EPS	na	N	Y	1	0
1834	Gastroenterologist	after training	87	Tertiary hospital	Senior title	PDS	na	N	Y	1	0
1835	Gastroenterologist	after training	87	Tertiary hospital	Senior title	EPS	na	N	Y	1	0
1836	Gastroenterologist	after training	87	Tertiary hospital	Senior title	PDS	na	N	Y	1	0
1837	Gastroenterologist	after training	87	Tertiary hospital	Senior title	EPS	na	N	Y	1	0
1838	Gastroenterologist	after training	87	Tertiary hospital	Senior title	EPS	na	N	Y	1	0
1839	Gastroenterologist	after training	87	Tertiary hospital	Senior title	EPS	na	N	Y	1	0
1840	Gastroenterologist	after training	87	Tertiary hospital	Senior title	PDS	na	N	Y	1	0
1841	Gastroenterologist	after training	87	Tertiary hospital	Senior title	EPS	na	N	Y	1	0
1842	Gastroenterologist	after training	87	Tertiary hospital	Senior title	PDS	na	N	Y	1	0
1843	Gastroenterologist	after training	87	Tertiary hospital	Senior title	EPS	na	N	Y	1	0
1844	Gastroenterologist	after training	87	Tertiary hospital	Senior title	EPS	na	N	Y	1	0
1845	Gastroenterologist	after training	87	Tertiary hospital	Senior title	EPS	na	N	Y	1	0
1846	Gastroenterologist	after training	87	Tertiary hospital	Senior title	PDS	na	N	Y	1	0
1847	Gastroenterologist	after training	88	Tertiary hospital	Junior title	PDS	na	N	Y	0	1
1848	Gastroenterologist	after training	88	Tertiary hospital	Junior title	PDS	na	N	Y	1	1
1849	Gastroenterologist	after training	88	Tertiary hospital	Junior title	EPS	na	N	Y	1	0
1850	Gastroenterologist	after training	88	Tertiary hospital	Junior title	PDS	na	N	Y	0	1
1851	Gastroenterologist	after training	88	Tertiary hospital	Junior title	PDS	na	N	Y	1	1
1852	Gastroenterologist	after training	88	Tertiary hospital	Junior title	EPS	na	N	Y	1	0
1853	Gastroenterologist	after training	88	Tertiary hospital	Junior title	PDS	na	N	Y	1	0
1854	Gastroenterologist	after training	88	Tertiary hospital	Junior title	EPS	na	N	Y	1	0
1855	Gastroenterologist	after training	88	Tertiary hospital	Junior title	PDS	na	N	Y	1	1
1856	Gastroenterologist	after training	88	Tertiary hospital	Junior title	PDS	na	N	Y	1	1
1857	Gastroenterologist	after training	88	Tertiary hospital	Junior title	PDS	na	N	Y	1	0
1858	Gastroenterologist	after training	88	Tertiary hospital	Junior title	PDS	na	N	Y	0	1
1859	Gastroenterologist	after training	88	Tertiary hospital	Junior title	PDS	na	N	Y	1	1
1860	Gastroenterologist	after training	88	Tertiary hospital	Junior title	EPS	na	N	Y	1	1
1861	Gastroenterologist	after training	88	Tertiary hospital	Junior title	PDS	na	N	Y	1	1
1862	Gastroenterologist	after training	88	Tertiary hospital	Junior title	PDS	na	N	Y	1	0
1863	Gastroenterologist	after training	88	Tertiary hospital	Junior title	EPS	na	N	Y	1	1
1864	Gastroenterologist	after training	88	Tertiary hospital	Junior title	EPS	na	N	Y	1	1
1865	Gastroenterologist	after training	88	Tertiary hospital	Junior title	EPS	na	N	Y	1	1
1866	Gastroenterologist	after training	88	Tertiary hospital	Junior title	EPS	na	N	Y	1	0
1867	Gastroenterologist	after training	88	Tertiary hospital	Junior title	PDS	na	N	Y	1	0
1868	Gastroenterologist	after training	88	Tertiary hospital	Junior title	EPS	na	N	Y	1	0
1869	Gastroenterologist	after training	88	Tertiary hospital	Junior title	PDS	na	N	Y	1	0
1870	Gastroenterologist	after training	88	Tertiary hospital	Junior title	PDS	na	N	Y	1	0
1871	Gastroenterologist	after training	88	Tertiary hospital	Junior title	PDS	na	N	Y	1	0
1872	Gastroenterologist	after training	88	Tertiary hospital	Junior title	EPS	na	N	Y	1	0
1873	Gastroenterologist	after training	88	Tertiary hospital	Junior title	PDS&EPS	na	N	Y	1	0
1874	Gastroenterologist	after training	88	Tertiary hospital	Junior title	EPS	na	N	Y	1	0
1875	Gastroenterologist	after training	88	Tertiary hospital	Junior title	EPS	na	N	Y	1	0
1876	Gastroenterologist	after training	88	Tertiary hospital	Junior title	EPS	na	N	Y	1	0
1877	Gastroenterologist	after training	88	Tertiary hospital	Junior title	PDS	na	N	Y	1	0
1878	Gastroenterologist	after training	88	Tertiary hospital	Junior title	PDS	na	N	Y	1	0
1879	Gastroenterologist	after training	88	Tertiary hospital	Junior title	EPS	na	N	Y	1	0
1880	Gastroenterologist	after training	88	Tertiary hospital	Junior title	PDS&EPS	na	N	Y	1	0
1881	Gastroenterologist	after training	88	Tertiary hospital	Junior title	EPS	na	N	Y	1	0
1882	Gastroenterologist	after training	89	Secondary hospital	Senior title	EPS	na	N	Y	1	0
1883	Gastroenterologist	after training	89	Secondary hospital	Senior title	PDS	na	N	Y	1	0
1884	Gastroenterologist	after training	89	Secondary hospital	Senior title	PDS&EPS	na	N	Y	0	1
1885	Gastroenterologist	after training	89	Secondary hospital	Senior title	EPS	na	N	Y	0	1
1886	Gastroenterologist	after training	89	Secondary hospital	Senior title	EPS	na	N	Y	0	1
1887	Gastroenterologist	after training	89	Secondary hospital	Senior title	EPS	na	N	Y	0	1
1888	Gastroenterologist	after training	89	Secondary hospital	Senior title	EPS	na	N	Y	1	0
1889	Gastroenterologist	after training	89	Secondary hospital	Senior title	EPS	na	N	Y	1	0
1890	Gastroenterologist	after training	89	Secondary hospital	Senior title	PDS&EPS	na	N	Y	1	0
1891	Gastroenterologist	after training	89	Secondary hospital	Senior title	EPS	na	N	Y	0	1
1892	Gastroenterologist	after training	89	Secondary hospital	Senior title	PDS&EPS	na	N	Y	1	0
1893	Gastroenterologist	after training	89	Secondary hospital	Senior title	PDS&EPS	na	N	Y	1	0
1894	Gastroenterologist	after training	89	Secondary hospital	Senior title	PDS	na	N	Y	1	0
1895	Gastroenterologist	after training	89	Secondary hospital	Senior title	PDS	na	N	Y	1	0
1896	Gastroenterologist	after training	89	Secondary hospital	Senior title	EPS	na	N	Y	1	0
1897	Gastroenterologist	after training	89	Secondary hospital	Senior title	EPS	na	N	Y	0	1
1898	Gastroenterologist	after training	89	Secondary hospital	Senior title	PDS&EPS	na	N	Y	0	1
1899	Gastroenterologist	after training	89	Secondary hospital	Senior title	PDS&EPS	na	N	Y	0	1
1900	Gastroenterologist	after training	89	Secondary hospital	Senior title	PDS&EPS	na	N	Y	1	0
1901	Gastroenterologist	after training	89	Secondary hospital	Senior title	EPS	na	N	Y	1	0
1902	Gastroenterologist	after training	89	Secondary hospital	Senior title	EPS	na	N	Y	1	0
1903	Gastroenterologist	after training	92	Tertiary hospital	Junior title	EPS	1	Y	N	na	na
1904	Gastroenterologist	after training	92	Tertiary hospital	Junior title	EPS	0	Y	N	na	na
1905	Gastroenterologist	after training	92	Tertiary hospital	Junior title	PDS	0	Y	N	na	na
1906	Gastroenterologist	after training	92	Tertiary hospital	Junior title	EPS	0	Y	N	na	na
1907	Gastroenterologist	after training	92	Tertiary hospital	Junior title	PDS	0	Y	N	na	na
1908	Gastroenterologist	after training	92	Tertiary hospital	Junior title	EPS	1	Y	N	na	na
1909	Gastroenterologist	after training	92	Tertiary hospital	Junior title	EPS	0	Y	N	na	na
1910	Gastroenterologist	after training	92	Tertiary hospital	Junior title	PDS	1	Y	N	na	na
1911	Gastroenterologist	after training	92	Tertiary hospital	Junior title	EPS	0	Y	N	na	na
1912	Gastroenterologist	after training	92	Tertiary hospital	Junior title	PDS	0	Y	N	na	na
1913	Gastroenterologist	after training	92	Tertiary hospital	Junior title	PDS	0	Y	N	na	na
1914	Gastroenterologist	after training	92	Tertiary hospital	Junior title	PDS	0	Y	N	na	na
1915	Gastroenterologist	after training	92	Tertiary hospital	Junior title	EPS	0	Y	N	na	na
1916	Gastroenterologist	after training	92	Tertiary hospital	Junior title	PDS	1	Y	N	na	na
1917	Gastroenterologist	after training	92	Tertiary hospital	Junior title	EPS	1	Y	N	na	na
1918	Gastroenterologist	after training	92	Tertiary hospital	Junior title	PDS	0	Y	N	na	na
1919	Gastroenterologist	after training	92	Tertiary hospital	Junior title	EPS	1	Y	N	na	na
1920	Gastroenterologist	after training	92	Tertiary hospital	Junior title	EPS	0	Y	N	na	na
1921	Gastroenterologist	after training	92	Tertiary hospital	Junior title	PDS	1	Y	N	na	na
1922	Gastroenterologist	after training	92	Tertiary hospital	Junior title	PDS	0	Y	N	na	na
1923	Gastroenterologist	after training	92	Tertiary hospital	Junior title	PDS	1	Y	N	na	na
1924	Gastroenterologist	after training	92	Tertiary hospital	Junior title	EPS	1	Y	N	na	na
1925	Gastroenterologist	after training	92	Tertiary hospital	Junior title	PDS	0	Y	N	na	na
1926	Gastroenterologist	after training	92	Tertiary hospital	Junior title	PDS	0	Y	N	na	na
1927	Gastroenterologist	after training	92	Tertiary hospital	Junior title	PDS	0	Y	N	na	na
1928	Gastroenterologist	after training	92	Tertiary hospital	Junior title	EPS	0	Y	N	na	na
1929	Gastroenterologist	after training	92	Tertiary hospital	Junior title	EPS	1	Y	N	na	na
1930	Gastroenterologist	after training	92	Tertiary hospital	Junior title	PDS	1	Y	N	na	na
1931	Gastroenterologist	after training	92	Tertiary hospital	Junior title	EPS	1	Y	N	na	na
1932	Gastroenterologist	after training	92	Tertiary hospital	Junior title	EPS	0	Y	N	na	na
1933	Gastroenterologist	after training	92	Tertiary hospital	Junior title	EPS	1	Y	N	na	na
1934	Gastroenterologist	after training	92	Tertiary hospital	Junior title	EPS	0	Y	N	na	na
1935	Gastroenterologist	after training	92	Tertiary hospital	Junior title	PDS	1	Y	N	na	na
1936	Gastroenterologist	after training	92	Tertiary hospital	Junior title	PDS	1	Y	N	na	na
1937	Gastroenterologist	after training	92	Tertiary hospital	Junior title	PDS&EPS	1	Y	N	na	na
1938	Gastroenterologist	after training	92	Tertiary hospital	Junior title	PDS&EPS	1	Y	N	na	na
1939	Gastroenterologist	after training	92	Tertiary hospital	Junior title	EPS	1	Y	N	na	na
1940	Gastroenterologist	after training	92	Tertiary hospital	Junior title	EPS	1	Y	N	na	na
1941	Gastroenterologist	after training	92	Tertiary hospital	Junior title	EPS	0	Y	N	na	na
1942	Gastroenterologist	after training	92	Tertiary hospital	Junior title	PDS	1	Y	N	na	na
1943	Gastroenterologist	after training	92	Tertiary hospital	Junior title	PDS	1	Y	N	na	na
1944	Gastroenterologist	after training	92	Tertiary hospital	Junior title	PDS	1	Y	N	na	na
1945	Gastroenterologist	after training	92	Tertiary hospital	Junior title	PDS	0	Y	N	na	na
1946	Gastroenterologist	after training	92	Tertiary hospital	Junior title	PDS&EPS	1	Y	N	na	na
1947	Gastroenterologist	after training	92	Tertiary hospital	Junior title	EPS	1	Y	N	na	na
1948	Gastroenterologist	after training	92	Tertiary hospital	Junior title	PDS	1	Y	N	na	na
1949	Gastroenterologist	after training	92	Tertiary hospital	Junior title	PDS&EPS	1	Y	N	na	na
1950	Gastroenterologist	after training	92	Tertiary hospital	Junior title	PDS	1	Y	N	na	na
1951	Gastroenterologist	after training	92	Tertiary hospital	Junior title	PDS	1	Y	N	na	na
1952	Gastroenterologist	after training	92	Tertiary hospital	Junior title	PDS&EPS	1	Y	N	na	na
1953	Gastroenterologist	after training	92	Tertiary hospital	Junior title	PDS&EPS	1	Y	N	na	na
1954	Gastroenterologist	after training	94	Secondary hospital	Senior title	PDS	na	N	Y	1	0
1955	Gastroenterologist	after training	94	Secondary hospital	Senior title	EPS	na	N	Y	0	1
1956	Gastroenterologist	after training	94	Secondary hospital	Senior title	PDS	na	N	Y	1	0
1957	Gastroenterologist	after training	94	Secondary hospital	Senior title	EPS	na	N	Y	0	1
1958	Gastroenterologist	after training	94	Secondary hospital	Senior title	EPS	na	N	Y	0	1
1959	Gastroenterologist	after training	94	Secondary hospital	Senior title	EPS	na	N	Y	0	1
1960	Gastroenterologist	after training	94	Secondary hospital	Senior title	PDS	na	N	Y	1	0
1961	Gastroenterologist	after training	94	Secondary hospital	Senior title	EPS	na	N	Y	0	1
1962	Gastroenterologist	after training	94	Secondary hospital	Senior title	PDS	na	N	Y	1	0
1963	Gastroenterologist	after training	94	Secondary hospital	Senior title	PDS	na	N	Y	1	0
1964	Gastroenterologist	after training	94	Secondary hospital	Senior title	EPS	na	N	Y	1	1
1965	Gastroenterologist	after training	94	Secondary hospital	Senior title	EPS	na	N	Y	0	1
1966	Gastroenterologist	after training	94	Secondary hospital	Senior title	PDS	na	N	Y	1	0
1967	Gastroenterologist	after training	94	Secondary hospital	Senior title	EPS	na	N	Y	0	1
1968	Gastroenterologist	after training	94	Secondary hospital	Senior title	EPS	na	N	Y	0	1
1969	Gastroenterologist	after training	94	Secondary hospital	Senior title	PDS	na	N	Y	1	0
1970	Gastroenterologist	after training	94	Secondary hospital	Senior title	PDS	na	N	Y	1	0
1971	Gastroenterologist	after training	94	Secondary hospital	Senior title	PDS	na	N	Y	1	0
1972	Gastroenterologist	after training	94	Secondary hospital	Senior title	EPS	na	N	Y	1	0
1973	Gastroenterologist	after training	94	Secondary hospital	Senior title	PDS	na	N	Y	1	0
1974	Gastroenterologist	after training	94	Secondary hospital	Senior title	PDS	na	N	Y	1	0
1975	Gastroenterologist	after training	94	Secondary hospital	Senior title	PDS&EPS	na	N	Y	1	1
1976	Gastroenterologist	after training	94	Secondary hospital	Senior title	EPS	na	N	Y	1	1
1977	Gastroenterologist	after training	94	Secondary hospital	Senior title	PDS&EPS	na	N	Y	1	1
1978	Gastroenterologist	after training	94	Secondary hospital	Senior title	PDS	na	N	Y	1	0
1979	Gastroenterologist	after training	94	Secondary hospital	Senior title	PDS	na	N	Y	1	0
1980	Gastroenterologist	after training	94	Secondary hospital	Senior title	PDS	na	N	Y	1	0
1981	Gastroenterologist	after training	94	Secondary hospital	Senior title	PDS	na	N	Y	1	0
1982	Gastroenterologist	after training	94	Secondary hospital	Senior title	PDS	na	N	Y	1	0
1983	Gastroenterologist	after training	94	Secondary hospital	Senior title	PDS	na	N	Y	1	0
1984	Gastroenterologist	after training	94	Secondary hospital	Senior title	PDS	na	N	Y	1	0
1985	Gastroenterologist	after training	94	Secondary hospital	Senior title	PDS&EPS	na	N	Y	1	1
1986	Gastroenterologist	after training	94	Secondary hospital	Senior title	PDS&EPS	na	N	Y	1	1
1987	Gastroenterologist	after training	94	Secondary hospital	Senior title	PDS	na	N	Y	1	0
1988	Gastroenterologist	after training	94	Secondary hospital	Senior title	EPS	na	N	Y	0	1
1989	Gastroenterologist	after training	94	Secondary hospital	Senior title	PDS	na	N	Y	1	0
1990	Gastroenterologist	after training	94	Secondary hospital	Senior title	PDS	na	N	Y	1	0
1991	Gastroenterologist	after training	94	Secondary hospital	Senior title	EPS	na	N	Y	1	1
1992	Gastroenterologist	after training	94	Secondary hospital	Senior title	PDS&EPS	na	N	Y	1	1
1993	Gastroenterologist	after training	94	Secondary hospital	Senior title	PDS	na	N	Y	1	0
1994	Gastroenterologist	after training	94	Secondary hospital	Senior title	PDS	na	N	Y	1	0
1995	Gastroenterologist	after training	94	Secondary hospital	Senior title	PDS	na	N	Y	1	0
1996	Gastroenterologist	after training	94	Secondary hospital	Senior title	EPS	na	N	Y	1	1
1997	Gastroenterologist	after training	94	Secondary hospital	Senior title	PDS&EPS	na	N	Y	1	1
1998	Gastroenterologist	after training	94	Secondary hospital	Senior title	EPS	na	N	Y	1	1
1999	Gastroenterologist	after training	94	Secondary hospital	Senior title	PDS	na	N	Y	1	0
[truncated: 5,033 more rows]
